# Supplementary material for: catena-Poly[[(1,10-phenanthroline-κ2 N,N′)zinc]-μ-4-sulfonato­benzo­triazolido-κ3 N 3,O:N 1]
Source: Acta Crystallogr Sect E Struct Rep Online. 2011 Nov 12;67(Pt 12):m1758. doi: 10.1107/S160053681104743X (PMC3238664; doi:10.1107/S160053681104743X)
Supplement: Supplementary file 1 [file e-67-m1758-sup1.cif]

##############################################################################
#                                                                            #
# This CIF contains the data in a paper accepted for publication in          #
# Acta Crystallographica Section E. It conforms to the requirements of       #
# Notes for Authors for Acta Crystallographica Section E, and has been       #
# peer reviewed under the auspices of the IUCr Commission on Journals.       #
#                                                                            #
# Full details of the Crystallographic Information File format               #
# are given in the paper "The Crystallographic Information File (CIF):       #
# a New Standard Archive File for Crystallography" by S. R. Hall, F. H.      #
# Allen and I. D. Brown [Acta Cryst. (1991), A47, 655-685].                  #
#                                                                            #
# The current version of the core CIF dictionary is obtainable from          #
# ftp://ftp.iucr.org/pub/cif_core.dic.                                       #
#                                                                            #
# Software is freely available for graphical display of the structure(s)     #
# in this CIF. For information consult the CIF software page                 #
# http://www.iucr.org/resources/cif/software.                                #
#                                                                            #
# This file may be used for bona fide research purposes within the           #
# scientific community so long as proper attribution is given to the journal # 
# article from which it was obtained.                                        #
#                                                                            #
##############################################################################
data_I
_audit_creation_method     SHELXL-97
_chemical_name_systematic
;
<i>catena</i>-Poly[[(1,10-phenanthroline-\k^2^<i>N</i>,<i>N</i>')zinc]-\m-
4-sulfonatobenzotriazolido-\k^3^<i>N</i>^3^,<i>O</i>:<i>N</i>^1^]
;
_chemical_name_common     ?
_chemical_formula_moiety     'C18 H11 N5 O3 S Zn'
_chemical_formula_sum     'C18 H11 N5 O3 S Zn'
_chemical_formula_iupac     '[Zn (C6 H3 N3 O3 S) (C12 H8 N2)]'
_chemical_formula_weight     442.75
_chemical_melting_point     ?
_symmetry_cell_setting     orthorhombic
_symmetry_space_group_name_H-M     'P c c n'
_symmetry_space_group_name_Hall     '-P 2ab 2ac'
loop_
    _symmetry_equiv_pos_as_xyz
    'x, y, z'
    '-x+1/2, -y+1/2, z'
    '-x, y+1/2, -z+1/2'
    'x+1/2, -y, -z+1/2'
    '-x, -y, -z'
    'x-1/2, y-1/2, -z'
    'x, -y-1/2, z-1/2'
    '-x-1/2, y, z-1/2'
_cell_length_a     14.5562(19)
_cell_length_b     25.903(3)
_cell_length_c     8.9239(12)
_cell_angle_alpha     90.00
_cell_angle_beta     90.00
_cell_angle_gamma     90.00
_cell_volume     3364.8(8)
_cell_formula_units_Z     8
_cell_measurement_reflns_used     2885
_cell_measurement_theta_min     2.74
_cell_measurement_theta_max     24.95
_cell_measurement_temperature     293(2)
_exptl_crystal_description     block
_exptl_crystal_colour     colorless
_exptl_crystal_size_max     0.20
_exptl_crystal_size_mid     0.20
_exptl_crystal_size_min     0.20
_exptl_crystal_density_diffrn     1.748
_exptl_crystal_density_meas     ?
_exptl_crystal_density_method     'not measured'
_exptl_crystal_F_000     1792
_exptl_absorpt_coefficient_mu     1.617
_exptl_absorpt_correction_type     multi-scan
_exptl_absorpt_process_details     '(SADABS; Sheldrick, 1996)'
_exptl_absorpt_correction_T_min     0.7380
_exptl_absorpt_correction_T_max     0.7380
_exptl_special_details     ?
_diffrn_ambient_temperature     293(2)
_diffrn_radiation_type     MoK\a
_diffrn_radiation_wavelength     0.71073
_diffrn_radiation_source     'fine-focus sealed tube'
_diffrn_radiation_monochromator     graphite
_diffrn_measurement_device_type     'Bruker SMART APEXII CCD'
_diffrn_measurement_method     '\f and \w scans'
_diffrn_detector_area_resol_mean     ?
_diffrn_reflns_number     19596
_diffrn_reflns_av_R_equivalents     0.0915
_diffrn_reflns_av_sigmaI/netI     0.0776
_diffrn_reflns_theta_min     1.57
_diffrn_reflns_theta_max     27.44
_diffrn_reflns_theta_full     27.44
_diffrn_measured_fraction_theta_max     0.993
_diffrn_measured_fraction_theta_full     0.993
_diffrn_reflns_limit_h_min     -18
_diffrn_reflns_limit_h_max     18
_diffrn_reflns_limit_k_min     -33
_diffrn_reflns_limit_k_max     33
_diffrn_reflns_limit_l_min     -7
_diffrn_reflns_limit_l_max     11
_diffrn_standards_number     0
_diffrn_standards_interval_count     ?
_diffrn_standards_interval_time     ?
_diffrn_standards_decay_%     ?
_refine_special_details
;
Refinement of <i>F</i>^2^ against ALL reflections. The weighted <i>R</i>-factor
<i>wR</i> and goodness of fit <i>S</i> are based on <i>F</i>^2^, conventional
<i>R</i>-factors <i>R</i> are based on <i>F</i>, with <i>F</i> set to zero for
negative <i>F</i>^2^. The threshold expression of <i>F</i>^2^ >
\s(<i>F</i>^2^) is used only for calculating <i>R</i>-factors(gt) <i>etc</i>.
and is not relevant to the choice of reflections for refinement.
<i>R</i>-factors based on <i>F</i>^2^ are statistically about twice as large
as those based on <i>F</i>, and <i>R</i>- factors based on ALL data will be
even larger.
;
_reflns_number_total     3819
_reflns_number_gt     2895
_reflns_threshold_expression     I>2\s(I)
_refine_ls_structure_factor_coef     Fsqd
_refine_ls_matrix_type     full
_refine_ls_R_factor_all     0.0642
_refine_ls_R_factor_gt     0.0453
_refine_ls_wR_factor_gt     0.1242
_refine_ls_wR_factor_ref     0.1472
_refine_ls_goodness_of_fit_ref     1.100
_refine_ls_restrained_S_all     1.100
_refine_ls_number_reflns     3819
_refine_ls_number_parameters     253
_refine_ls_number_restraints     0
_refine_ls_hydrogen_treatment     constr
_refine_ls_weighting_scheme     calc
_refine_ls_weighting_details
         'calc w=1/[\s^2^(Fo^2^)+(0.0628P)^2^+1.2933P] where P=(Fo^2^+2Fc^2^)/3'
_atom_sites_solution_hydrogens     geom
_atom_sites_solution_primary     direct
_atom_sites_solution_secondary     difmap
_refine_ls_shift/su_max     0.001
_refine_ls_shift/su_mean     0.000
_refine_diff_density_max     0.820
_refine_diff_density_min     -0.701
_refine_ls_extinction_method     none
_refine_ls_extinction_coef     ?
loop_
    _atom_type_symbol
    _atom_type_description
    _atom_type_scat_dispersion_real
    _atom_type_scat_dispersion_imag
    _atom_type_scat_source
    'C' 'C' 0.0033 0.0016
                         'International Tables Vol C Tables 4.2.6.8 and 6.1.1.4'
    'H' 'H' 0.0000 0.0000
                         'International Tables Vol C Tables 4.2.6.8 and 6.1.1.4'
    'N' 'N' 0.0061 0.0033
                         'International Tables Vol C Tables 4.2.6.8 and 6.1.1.4'
    'O' 'O' 0.0106 0.0060
                         'International Tables Vol C Tables 4.2.6.8 and 6.1.1.4'
    'S' 'S' 0.1246 0.1234
                         'International Tables Vol C Tables 4.2.6.8 and 6.1.1.4'
    'Zn' 'Zn' 0.2839 1.4301
                         'International Tables Vol C Tables 4.2.6.8 and 6.1.1.4'
_computing_data_collection     'APEX2 (Bruker, 2008)'
_computing_cell_refinement     'SAINT (Bruker, 2008)'
_computing_data_reduction     'SAINT (Bruker, 2008)'
_computing_structure_solution     'SHELXS97 (Sheldrick, 2008)'
_computing_structure_refinement     'SHELXL97 (Sheldrick, 2008)'
_computing_molecular_graphics     'DIAMOND (Brandenburg, 2000)'
_computing_publication_material     'SHELXTL (Sheldrick, 2008)'
loop_
    _atom_site_type_symbol
    _atom_site_label
    _atom_site_fract_x
    _atom_site_fract_y
    _atom_site_fract_z
    _atom_site_U_iso_or_equiv
    _atom_site_adp_type
    _atom_site_calc_flag
    _atom_site_refinement_flags
    _atom_site_occupancy
    _atom_site_symmetry_multiplicity
    _atom_site_disorder_assembly
    _atom_site_disorder_group
    Zn Zn1 0.97927(3) 0.330127(13) 0.19495(5) 0.02895(17) Uani d . 1 1 . .
    N N5 0.8384(2) 0.34450(11) 0.1826(3) 0.0334(7) Uani d . 1 1 . .
    C C17 0.8148(2) 0.38273(12) 0.0857(4) 0.0333(8) Uani d . 1 1 . .
    C C9 0.9411(4) 0.47031(16) -0.1724(5) 0.0581(13) Uani d . 1 1 . .
    H H9 0.9313 0.4973 -0.2392 0.070 Uiso calc R 1 1 . .
    C C10 0.8673(3) 0.44934(14) -0.0912(5) 0.0454(10) Uani d . 1 1 . .
    C C13 0.7232(3) 0.39803(14) 0.0600(5) 0.0421(9) Uani d . 1 1 . .
    C C14 0.6559(3) 0.36901(16) 0.1331(5) 0.0497(11) Uani d . 1 1 . .
    H H14 0.5942 0.3767 0.1170 0.060 Uiso calc R 1 1 . .
    C C7 1.0419(3) 0.41028(15) -0.0526(5) 0.0459(10) Uani d . 1 1 . .
    H H7 1.1012 0.3977 -0.0398 0.055 Uiso calc R 1 1 . .
    C C18 0.8878(3) 0.40801(12) 0.0054(4) 0.0337(8) Uani d . 1 1 . .
    C C16 0.7712(3) 0.31927(15) 0.2529(5) 0.0420(9) Uani d . 1 1 . .
    H H16 0.7865 0.2937 0.3216 0.050 Uiso calc R 1 1 . .
    C C15 0.6784(3) 0.32995(16) 0.2270(6) 0.0508(12) Uani d . 1 1 . .
    H H15 0.6328 0.3105 0.2735 0.061 Uiso calc R 1 1 . .
    N N4 0.9732(2) 0.38901(11) 0.0256(4) 0.0356(7) Uani d . 1 1 . .
    S S1 1.10686(6) 0.40039(3) 0.37277(12) 0.0366(2) Uani d . 1 1 . .
    N N1 0.99027(19) 0.29840(10) 0.4183(3) 0.0279(6) Uani d . 1 1 . .
    N N2 0.9579(2) 0.25262(10) 0.4630(3) 0.0312(6) Uani d . 1 1 . .
    C C1 1.1157(2) 0.35655(11) 0.5213(4) 0.0293(7) Uani d . 1 1 . .
    C C2 1.1777(3) 0.35925(14) 0.6343(5) 0.0392(9) Uani d . 1 1 . .
    H H2 1.2171 0.3875 0.6391 0.047 Uiso calc R 1 1 . .
    C C3 1.1841(3) 0.32053(16) 0.7447(5) 0.0441(10) Uani d . 1 1 . .
    H H3 1.2267 0.3242 0.8217 0.053 Uiso calc R 1 1 . .
    O O1 1.10445(18) 0.36563(10) 0.2416(3) 0.0391(6) Uani d . 1 1 . .
    O O3 1.1878(2) 0.43226(10) 0.3728(4) 0.0511(8) Uani d . 1 1 . .
    O O2 1.0199(2) 0.42648(11) 0.3896(4) 0.0628(10) Uani d . 1 1 . .
    N N3 1.0018(2) 0.23706(11) 0.5874(3) 0.0307(6) Uani d . 1 1 . .
    C C6 1.0567(2) 0.31302(11) 0.5174(4) 0.0257(7) Uani d . 1 1 . .
    C C5 1.0640(2) 0.27433(12) 0.6254(4) 0.0294(7) Uani d . 1 1 . .
    C C4 1.1290(3) 0.27760(15) 0.7414(4) 0.0375(8) Uani d . 1 1 . .
    H H4 1.1344 0.2517 0.8130 0.045 Uiso calc R 1 1 . .
    C C12 0.7058(3) 0.44058(16) -0.0377(6) 0.0551(12) Uani d . 1 1 . .
    H H12 0.6456 0.4514 -0.0526 0.066 Uiso calc R 1 1 . .
    C C11 0.7738(3) 0.46542(16) -0.1083(6) 0.0581(13) Uani d . 1 1 . .
    H H11 0.7602 0.4935 -0.1692 0.070 Uiso calc R 1 1 . .
    C C8 1.0273(3) 0.45068(18) -0.1525(6) 0.0553(12) Uani d . 1 1 . .
    H H8 1.0764 0.4644 -0.2059 0.066 Uiso calc R 1 1 . .
loop_
    _atom_site_aniso_label
    _atom_site_aniso_U_11
    _atom_site_aniso_U_22
    _atom_site_aniso_U_33
    _atom_site_aniso_U_12
    _atom_site_aniso_U_13
    _atom_site_aniso_U_23
    Zn1 0.0395(3) 0.0203(2) 0.0271(3) 0.00316(14) -0.00219(17) -0.00023(15)
    N5 0.0423(17) 0.0270(14) 0.0309(17) -0.0015(12) -0.0001(13) -0.0032(12)
    C17 0.0427(19) 0.0239(16) 0.033(2) 0.0031(13) -0.0079(16) -0.0106(14)
    C9 0.100(4) 0.032(2) 0.043(3) -0.005(2) -0.005(3) 0.0132(18)
    C10 0.074(3) 0.0236(17) 0.038(2) 0.0022(17) -0.016(2) 0.0010(16)
    C13 0.045(2) 0.041(2) 0.041(2) 0.0082(17) -0.0131(19) -0.0133(17)
    C14 0.041(2) 0.052(2) 0.055(3) 0.0053(18) -0.006(2) -0.022(2)
    C7 0.054(2) 0.036(2) 0.048(3) -0.0056(17) 0.007(2) 0.0085(18)
    C18 0.048(2) 0.0231(16) 0.0296(19) 0.0012(14) -0.0052(16) -0.0027(14)
    C16 0.051(2) 0.0347(19) 0.041(2) -0.0063(17) 0.007(2) -0.0041(17)
    C15 0.046(2) 0.047(3) 0.059(3) -0.0087(18) 0.008(2) -0.018(2)
    N4 0.0468(18) 0.0287(15) 0.0312(17) 0.0009(12) -0.0005(14) 0.0031(13)
    S1 0.0427(5) 0.0234(4) 0.0437(6) -0.0010(3) 0.0040(4) 0.0088(4)
    N1 0.0386(15) 0.0217(13) 0.0232(14) 0.0007(11) -0.0012(12) 0.0012(11)
    N2 0.0422(16) 0.0241(14) 0.0273(15) -0.0041(11) -0.0026(13) 0.0017(12)
    C1 0.0381(18) 0.0188(15) 0.0311(18) -0.0014(12) 0.0053(15) -0.0012(13)
    C2 0.045(2) 0.0339(19) 0.038(2) -0.0103(15) -0.0016(18) -0.0019(16)
    C3 0.045(2) 0.051(2) 0.036(2) -0.0136(18) -0.016(2) 0.0041(19)
    O1 0.0430(14) 0.0394(15) 0.0350(14) -0.0068(11) 0.0000(12) 0.0070(12)
    O3 0.0644(18) 0.0334(14) 0.0557(19) -0.0201(13) 0.0057(15) 0.0051(13)
    O2 0.060(2) 0.0438(17) 0.084(3) 0.0201(14) 0.0185(17) 0.0227(17)
    N3 0.0406(16) 0.0248(14) 0.0267(16) -0.0011(11) -0.0032(13) 0.0029(12)
    C6 0.0327(17) 0.0222(14) 0.0221(16) -0.0027(12) 0.0009(14) -0.0006(12)
    C5 0.0370(18) 0.0223(15) 0.0288(18) -0.0012(13) -0.0008(15) 0.0001(13)
    C4 0.042(2) 0.038(2) 0.032(2) -0.0055(15) -0.0067(17) 0.0088(16)
    C12 0.059(3) 0.051(3) 0.056(3) 0.021(2) -0.025(2) -0.011(2)
    C11 0.078(3) 0.035(2) 0.061(3) 0.015(2) -0.028(3) 0.006(2)
    C8 0.073(3) 0.046(2) 0.048(3) -0.014(2) 0.006(2) 0.010(2)
_geom_special_details
;
All e.s.d.'s (except the e.s.d. in the dihedral angle between two l.s. planes)
are estimated using the full covariance matrix. The cell e.s.d.'s are taken
into account individually in the estimation of e.s.d.'s in distances, angles
and torsion angles; correlations between e.s.d.'s in cell parameters are only
used when they are defined by crystal symmetry. An approximate (isotropic)
treatment of cell e.s.d.'s is used for estimating e.s.d.'s involving l.s.
planes.
;
loop_
    _geom_bond_atom_site_label_1
    _geom_bond_atom_site_label_2
    _geom_bond_site_symmetry_2
    _geom_bond_distance
    _geom_bond_publ_flag
    Zn1 N3 7_565 2.014(3) ?
    Zn1 O1 . 2.083(3) ?
    Zn1 N5 . 2.086(3) ?
    Zn1 N4 . 2.149(3) ?
    Zn1 N1 . 2.162(3) ?
    N5 C16 . 1.334(5) ?
    N5 C17 . 1.359(5) ?
    C17 C13 . 1.410(5) ?
    C17 C18 . 1.440(5) ?
    C9 C8 . 1.365(7) ?
    C9 C10 . 1.405(7) ?
    C9 H9 . 0.9300 ?
    C10 C18 . 1.407(5) ?
    C10 C11 . 1.431(6) ?
    C13 C14 . 1.397(6) ?
    C13 C12 . 1.427(6) ?
    C14 C15 . 1.354(7) ?
    C14 H14 . 0.9300 ?
    C7 N4 . 1.338(5) ?
    C7 C8 . 1.391(6) ?
    C7 H7 . 0.9300 ?
    C18 N4 . 1.349(5) ?
    C16 C15 . 1.398(6) ?
    C16 H16 . 0.9300 ?
    C15 H15 . 0.9300 ?
    S1 O3 . 1.439(3) ?
    S1 O2 . 1.443(3) ?
    S1 O1 . 1.477(3) ?
    S1 C1 . 1.750(4) ?
    N1 N2 . 1.337(4) ?
    N1 C6 . 1.364(4) ?
    N2 N3 . 1.343(4) ?
    C1 C2 . 1.355(5) ?
    C1 C6 . 1.418(4) ?
    C2 C3 . 1.409(6) ?
    C2 H2 . 0.9300 ?
    C3 C4 . 1.372(5) ?
    C3 H3 . 0.9300 ?
    N3 C5 . 1.366(4) ?
    N3 Zn1 7_566 2.014(3) ?
    C6 C5 . 1.395(4) ?
    C5 C4 . 1.405(5) ?
    C4 H4 . 0.9300 ?
    C12 C11 . 1.338(7) ?
    C12 H12 . 0.9300 ?
    C11 H11 . 0.9300 ?
    C8 H8 . 0.9300 ?
loop_
    _geom_angle_atom_site_label_1
    _geom_angle_atom_site_label_2
    _geom_angle_atom_site_label_3
    _geom_angle_site_symmetry_1
    _geom_angle_site_symmetry_3
    _geom_angle
    _geom_angle_publ_flag
    N3 Zn1 O1 7_565 . 109.52(12) ?
    N3 Zn1 N5 7_565 . 106.80(12) ?
    O1 Zn1 N5 . . 142.30(11) ?
    N3 Zn1 N4 7_565 . 106.53(12) ?
    O1 Zn1 N4 . . 82.14(11) ?
    N5 Zn1 N4 . . 78.21(11) ?
    N3 Zn1 N1 7_565 . 95.67(11) ?
    O1 Zn1 N1 . . 85.34(11) ?
    N5 Zn1 N1 . . 100.92(11) ?
    N4 Zn1 N1 . . 157.12(11) ?
    C16 N5 C17 . . 118.1(3) ?
    C16 N5 Zn1 . . 127.5(3) ?
    C17 N5 Zn1 . . 114.4(2) ?
    N5 C17 C13 . . 123.2(4) ?
    N5 C17 C18 . . 117.5(3) ?
    C13 C17 C18 . . 119.3(3) ?
    C8 C9 C10 . . 119.4(4) ?
    C8 C9 H9 . . 120.3 ?
    C10 C9 H9 . . 120.3 ?
    C9 C10 C18 . . 116.6(4) ?
    C9 C10 C11 . . 124.0(4) ?
    C18 C10 C11 . . 119.3(4) ?
    C14 C13 C17 . . 115.8(4) ?
    C14 C13 C12 . . 125.3(4) ?
    C17 C13 C12 . . 118.9(4) ?
    C15 C14 C13 . . 121.4(4) ?
    C15 C14 H14 . . 119.3 ?
    C13 C14 H14 . . 119.3 ?
    N4 C7 C8 . . 122.0(4) ?
    N4 C7 H7 . . 119.0 ?
    C8 C7 H7 . . 119.0 ?
    N4 C18 C10 . . 123.7(4) ?
    N4 C18 C17 . . 116.6(3) ?
    C10 C18 C17 . . 119.6(3) ?
    N5 C16 C15 . . 122.3(4) ?
    N5 C16 H16 . . 118.9 ?
    C15 C16 H16 . . 118.9 ?
    C14 C15 C16 . . 119.0(4) ?
    C14 C15 H15 . . 120.5 ?
    C16 C15 H15 . . 120.5 ?
    C7 N4 C18 . . 117.9(3) ?
    C7 N4 Zn1 . . 128.9(3) ?
    C18 N4 Zn1 . . 113.0(2) ?
    O3 S1 O2 . . 116.73(18) ?
    O3 S1 O1 . . 111.69(17) ?
    O2 S1 O1 . . 110.3(2) ?
    O3 S1 C1 . . 108.17(18) ?
    O2 S1 C1 . . 106.83(18) ?
    O1 S1 C1 . . 101.91(15) ?
    N2 N1 C6 . . 107.6(3) ?
    N2 N1 Zn1 . . 125.9(2) ?
    C6 N1 Zn1 . . 123.0(2) ?
    N1 N2 N3 . . 110.2(3) ?
    C2 C1 C6 . . 117.6(3) ?
    C2 C1 S1 . . 125.4(3) ?
    C6 C1 S1 . . 116.9(3) ?
    C1 C2 C3 . . 121.9(3) ?
    C1 C2 H2 . . 119.1 ?
    C3 C2 H2 . . 119.1 ?
    C4 C3 C2 . . 121.5(4) ?
    C4 C3 H3 . . 119.2 ?
    C2 C3 H3 . . 119.2 ?
    S1 O1 Zn1 . . 116.64(16) ?
    N2 N3 C5 . . 108.0(3) ?
    N2 N3 Zn1 . 7_566 125.1(2) ?
    C5 N3 Zn1 . 7_566 126.9(2) ?
    N1 C6 C5 . . 107.6(3) ?
    N1 C6 C1 . . 131.8(3) ?
    C5 C6 C1 . . 120.5(3) ?
    N3 C5 C6 . . 106.6(3) ?
    N3 C5 C4 . . 132.2(3) ?
    C6 C5 C4 . . 121.1(3) ?
    C3 C4 C5 . . 117.3(3) ?
    C3 C4 H4 . . 121.3 ?
    C5 C4 H4 . . 121.3 ?
    C11 C12 C13 . . 121.9(4) ?
    C11 C12 H12 . . 119.1 ?
    C13 C12 H12 . . 119.1 ?
    C12 C11 C10 . . 120.9(4) ?
    C12 C11 H11 . . 119.6 ?
    C10 C11 H11 . . 119.6 ?
    C9 C8 C7 . . 120.3(4) ?
    C9 C8 H8 . . 119.9 ?
    C7 C8 H8 . . 119.9 ?
loop_
    _geom_torsion_atom_site_label_1
    _geom_torsion_atom_site_label_2
    _geom_torsion_atom_site_label_3
    _geom_torsion_atom_site_label_4
    _geom_torsion_site_symmetry_1
    _geom_torsion_site_symmetry_2
    _geom_torsion_site_symmetry_3
    _geom_torsion_site_symmetry_4
    _geom_torsion
    _geom_torsion_publ_flag
    N3 Zn1 N5 C16 7_565 . . . 70.4(3) ?
    O1 Zn1 N5 C16 . . . . -125.6(3) ?
    N4 Zn1 N5 C16 . . . . 174.3(3) ?
    N1 Zn1 N5 C16 . . . . -29.0(3) ?
    N3 Zn1 N5 C17 7_565 . . . -106.6(2) ?
    O1 Zn1 N5 C17 . . . . 57.5(3) ?
    N4 Zn1 N5 C17 . . . . -2.6(2) ?
    N1 Zn1 N5 C17 . . . . 154.0(2) ?
    C16 N5 C17 C13 . . . . 2.1(5) ?
    Zn1 N5 C17 C13 . . . . 179.4(3) ?
    C16 N5 C17 C18 . . . . -177.2(3) ?
    Zn1 N5 C17 C18 . . . . 0.0(4) ?
    C8 C9 C10 C18 . . . . -1.1(6) ?
    C8 C9 C10 C11 . . . . -177.1(4) ?
    N5 C17 C13 C14 . . . . -4.2(5) ?
    C18 C17 C13 C14 . . . . 175.2(3) ?
    N5 C17 C13 C12 . . . . 176.5(3) ?
    C18 C17 C13 C12 . . . . -4.2(5) ?
    C17 C13 C14 C15 . . . . 2.3(6) ?
    C12 C13 C14 C15 . . . . -178.3(4) ?
    C9 C10 C18 N4 . . . . 1.6(6) ?
    C11 C10 C18 N4 . . . . 177.9(4) ?
    C9 C10 C18 C17 . . . . -176.5(3) ?
    C11 C10 C18 C17 . . . . -0.2(5) ?
    N5 C17 C18 N4 . . . . 4.5(5) ?
    C13 C17 C18 N4 . . . . -174.8(3) ?
    N5 C17 C18 C10 . . . . -177.2(3) ?
    C13 C17 C18 C10 . . . . 3.4(5) ?
    C17 N5 C16 C15 . . . . 1.8(6) ?
    Zn1 N5 C16 C15 . . . . -175.0(3) ?
    C13 C14 C15 C16 . . . . 1.2(7) ?
    N5 C16 C15 C14 . . . . -3.5(7) ?
    C8 C7 N4 C18 . . . . -0.2(6) ?
    C8 C7 N4 Zn1 . . . . -175.8(3) ?
    C10 C18 N4 C7 . . . . -1.0(5) ?
    C17 C18 N4 C7 . . . . 177.2(3) ?
    C10 C18 N4 Zn1 . . . . 175.3(3) ?
    C17 C18 N4 Zn1 . . . . -6.6(4) ?
    N3 Zn1 N4 C7 7_565 . . . -75.0(3) ?
    O1 Zn1 N4 C7 . . . . 33.1(3) ?
    N5 Zn1 N4 C7 . . . . -179.2(4) ?
    N1 Zn1 N4 C7 . . . . 90.6(4) ?
    N3 Zn1 N4 C18 7_565 . . . 109.2(3) ?
    O1 Zn1 N4 C18 . . . . -142.6(3) ?
    N5 Zn1 N4 C18 . . . . 5.0(2) ?
    N1 Zn1 N4 C18 . . . . -85.2(4) ?
    N3 Zn1 N1 N2 7_565 . . . -39.2(3) ?
    O1 Zn1 N1 N2 . . . . -148.4(3) ?
    N5 Zn1 N1 N2 . . . . 69.1(3) ?
    N4 Zn1 N1 N2 . . . . 154.7(3) ?
    N3 Zn1 N1 C6 7_565 . . . 117.1(3) ?
    O1 Zn1 N1 C6 . . . . 7.9(3) ?
    N5 Zn1 N1 C6 . . . . -134.6(3) ?
    N4 Zn1 N1 C6 . . . . -49.0(4) ?
    C6 N1 N2 N3 . . . . -0.4(4) ?
    Zn1 N1 N2 N3 . . . . 158.8(2) ?
    O3 S1 C1 C2 . . . . 12.6(4) ?
    O2 S1 C1 C2 . . . . -113.8(4) ?
    O1 S1 C1 C2 . . . . 130.4(3) ?
    O3 S1 C1 C6 . . . . -163.3(3) ?
    O2 S1 C1 C6 . . . . 70.3(3) ?
    O1 S1 C1 C6 . . . . -45.5(3) ?
    C6 C1 C2 C3 . . . . 0.0(6) ?
    S1 C1 C2 C3 . . . . -175.9(3) ?
    C1 C2 C3 C4 . . . . 1.3(7) ?
    O3 S1 O1 Zn1 . . . . -165.49(16) ?
    O2 S1 O1 Zn1 . . . . -33.9(2) ?
    C1 S1 O1 Zn1 . . . . 79.25(19) ?
    N3 Zn1 O1 S1 7_565 . . . -152.98(16) ?
    N5 Zn1 O1 S1 . . . . 43.2(3) ?
    N4 Zn1 O1 S1 . . . . 102.19(18) ?
    N1 Zn1 O1 S1 . . . . -58.61(17) ?
    N1 N2 N3 C5 . . . . 0.7(4) ?
    N1 N2 N3 Zn1 . . . 7_566 -178.7(2) ?
    N2 N1 C6 C5 . . . . 0.0(4) ?
    Zn1 N1 C6 C5 . . . . -160.0(2) ?
    N2 N1 C6 C1 . . . . 177.1(3) ?
    Zn1 N1 C6 C1 . . . . 17.1(5) ?
    C2 C1 C6 N1 . . . . -177.8(4) ?
    S1 C1 C6 N1 . . . . -1.6(5) ?
    C2 C1 C6 C5 . . . . -1.0(5) ?
    S1 C1 C6 C5 . . . . 175.3(3) ?
    N2 N3 C5 C6 . . . . -0.7(4) ?
    Zn1 N3 C5 C6 7_566 . . . 178.7(2) ?
    N2 N3 C5 C4 . . . . -178.1(4) ?
    Zn1 N3 C5 C4 7_566 . . . 1.3(6) ?
    N1 C6 C5 N3 . . . . 0.5(4) ?
    C1 C6 C5 N3 . . . . -177.1(3) ?
    N1 C6 C5 C4 . . . . 178.2(3) ?
    C1 C6 C5 C4 . . . . 0.6(5) ?
    C2 C3 C4 C5 . . . . -1.6(6) ?
    N3 C5 C4 C3 . . . . 177.7(4) ?
    C6 C5 C4 C3 . . . . 0.7(6) ?
    C14 C13 C12 C11 . . . . -177.5(4) ?
    C17 C13 C12 C11 . . . . 1.8(6) ?
    C13 C12 C11 C10 . . . . 1.5(7) ?
    C9 C10 C11 C12 . . . . 173.7(5) ?
    C18 C10 C11 C12 . . . . -2.3(6) ?
    C10 C9 C8 C7 . . . . 0.0(7) ?
    N4 C7 C8 C9 . . . . 0.7(7) ?
loop_
    _geom_hbond_atom_site_label_D
    _geom_hbond_atom_site_label_H
    _geom_hbond_atom_site_label_A
    _geom_hbond_site_symmetry_A
    _geom_hbond_distance_DH
    _geom_hbond_distance_HA
    _geom_hbond_distance_DA
    _geom_hbond_angle_DHA
    C9 H9 O2 5_765 0.93 2.49 3.351(5) 154
    C12 H12 O2 8_755 0.93 2.55 3.369(5) 148
data_global
_journal_date_recd_electronic     2011-11-07
_journal_date_accepted     2011-11-09
_journal_name_full     'Acta Crystallographica, Section E'
_journal_year     2011
_journal_volume     67
_journal_issue     12
_journal_page_first     m1758
_journal_page_last     m1758
_journal_paper_category     QM
_journal_coeditor_code     PV2482
_publ_contact_author_name     'Xiao-Chun Cheng'
_publ_contact_author_address
;
Faculty of Life Science and Chemical Engineering,
Huaiyin Institute of Technology, Huaian 223003, People's Republic of China
;
_publ_contact_author_email     shxycheng@163.com
_publ_contact_author_fax     86-517-83559044
_publ_contact_author_phone     86-517-83559044
_publ_section_title
;\
<i>catena</i>-Poly[[(1,10-phenanthroline-\k^2^<i>N</i>,<i>N</i>')zinc]-\m-4-\
sulfonatobenzotriazolido-\k^3^<i>N</i>^3^,<i>O</i>:<i>N</i>^1^]
;
loop_
    _publ_author_name
    _publ_author_address
    'Xiao-Chun Cheng'
;
Faculty of Life Science and Chemical Engineering,
Huaiyin Institute of Technology, Huaian 223003, People's Republic of China
;
