# Supplementary material for: catena-Poly[[(1,10-phenanthroline-κ2 N,N′)zinc]-μ-4-sulfonato­benzo­triazolido-κ3 N 3,O:N 1]
Source: Acta Crystallogr Sect E Struct Rep Online. 2011 Nov 12;67(Pt 12):m1758. doi: 10.1107/S160053681104743X (PMC3238664; doi:10.1107/S160053681104743X)
Supplement: Supplementary file 2 [file e-67-m1758-Isup2.hkl]

# 
# h,k,l, Fc-squared, Fo-squared, sigma(Fo-squared) and status flag 
# 
data_I
_shelx_title ' 1 in Pccn' 
_shelx_refln_list_code          4 
_shelx_F_calc_maximum      416.13 
_exptl_crystal_F_000      1792.00 
_reflns_d_resolution_high  0.7711 
 
loop_ 
 _symmetry_equiv_pos_as_xyz 
 'x, y, z' 
 '-x+1/2, -y+1/2, z' 
 '-x, y+1/2, -z+1/2' 
 'x+1/2, -y, -z+1/2' 
 '-x, -y, -z' 
 'x-1/2, y-1/2, -z' 
 'x, -y-1/2, z-1/2' 
 '-x-1/2, y, z-1/2' 
 
_cell_length_a    14.5562 
_cell_length_b    25.9032 
_cell_length_c     8.9239 
_cell_angle_alpha  90.000 
_cell_angle_beta   90.000 
_cell_angle_gamma  90.000 
 
_shelx_F_squared_multiplier     1.000 
 
loop_ 
 _refln_index_h 
 _refln_index_k 
 _refln_index_l 
 _refln_F_squared_calc 
 _refln_F_squared_meas 
 _refln_F_squared_sigma 
 _refln_observed_status 
   2   0   0   106192.98   109211.64   8054.68 o 
   4   0   0    24908.50    24545.70   1815.75 o 
   6   0   0    43734.78    45985.52   3383.50 o 
   8   0   0     8977.83     8905.71    667.75 o 
  10   0   0     8637.21     8419.01    637.00 o 
  12   0   0      551.38      657.54     69.60 o 
  14   0   0     4381.56     4802.47    615.51 o 
  16   0   0      141.05      276.43     71.87 o 
   3   1   0    16830.32    16953.71    949.79 o 
   5   1   0    12036.19    11825.28    616.84 o 
   7   1   0    35697.45    36894.05   2293.53 o 
   9   1   0    20723.41    20903.58   1089.65 o 
  11   1   0     2775.15     2853.98    185.52 o 
  13   1   0     4191.60     4132.19    279.81 o 
  15   1   0     5776.30     6313.62    567.50 o 
  17   1   0      441.08      507.00     71.53 o 
   0   2   0    22593.26    19023.76   2373.59 o 
   2   2   0    39245.46    46495.78   5198.69 o 
   4   2   0    11537.47    12014.99    672.26 o 
   6   2   0    14730.25    15148.53    949.36 o 
   8   2   0     1299.06     1140.80     68.19 o 
  10   2   0       48.89       67.20     18.72 o 
  12   2   0      494.02      564.87     53.16 o 
  14   2   0       86.41      113.10     27.75 o 
  16   2   0      142.69       98.82     30.86 o 
  18   2   0        2.81       66.34     55.29 o 
   1   3   0     3801.34     3836.24    280.41 o 
   3   3   0    15791.52    16659.58   1066.50 o 
   5   3   0     3383.57     3744.43    241.60 o 
   7   3   0       62.38      131.68     21.66 o 
   9   3   0       25.19       83.37     17.53 o 
  11   3   0     4621.39     4590.77    303.13 o 
  13   3   0     3374.22     3533.10    337.38 o 
  15   3   0      275.39      327.75     42.88 o 
  17   3   0      344.70      311.44     84.77 o 
   0   4   0   132692.73   111449.03   8115.67 o 
   2   4   0     2828.74     3463.02    338.73 o 
   4   4   0    14442.90    15388.05    983.16 o 
   6   4   0     3707.11     3916.96    254.30 o 
   8   4   0     1897.43     2038.53    137.26 o 
  10   4   0     5766.84     5979.56    388.73 o 
  12   4   0       20.67       30.85     20.44 o 
  14   4   0     4879.26     5076.13    338.38 o 
  16   4   0      891.46     1019.96    144.41 o 
  18   4   0       40.14      -44.23     55.29 o 
   1   5   0       20.83       49.83      7.18 o 
   3   5   0      715.17      582.36     63.75 o 
   5   5   0     2924.81     2991.87    227.51 o 
   7   5   0    37535.89    40258.12   3005.87 o 
   9   5   0    12582.69    12489.17    796.86 o 
  11   5   0     2164.72     2040.32    139.91 o 
  13   5   0     5608.74     5282.37    349.58 o 
  15   5   0     3554.70     3746.01    255.29 o 
  17   5   0     1108.18      968.55    106.91 o 
   0   6   0      228.79      211.99     23.82 o 
   2   6   0      129.18      142.63     24.03 o 
   4   6   0    13165.59    13469.21   1261.94 o 
   6   6   0    15678.27    15568.49    993.02 o 
   8   6   0       65.94       31.87     12.62 o 
  10   6   0      498.58      382.21     42.82 o 
  12   6   0     1914.28     1929.07    138.42 o 
  14   6   0        0.96       14.67     23.67 o 
  16   6   0      197.38      246.20     52.33 o 
  18   6   0      401.11      631.88     84.79 o 
   1   7   0    17477.28    16717.51    962.45 o 
   5   7   0     2408.81     2341.44    176.55 o 
   7   7   0      401.08      560.40     64.76 o 
   9   7   0     7732.66     6740.39    431.29 o 
  11   7   0     9086.26     8988.56    579.62 o 
  13   7   0     4816.54     5089.51    335.46 o 
  15   7   0     1815.17     1973.66    270.60 o 
  17   7   0      197.56      230.92     62.85 o 
   0   8   0    18282.25    19339.82   1428.20 o 
   2   8   0     2421.60     2533.73    151.25 o 
   6   8   0    11996.53    11618.77    733.81 o 
   8   8   0       23.61       69.30     16.31 o 
  10   8   0       79.13       52.56     17.82 o 
  12   8   0       51.89       53.93     22.44 o 
  14   8   0       51.79       38.71     62.55 o 
  16   8   0        4.34       22.36     38.44 o 
  18   8   0      498.21      524.92    106.92 o 
   1   9   0     2524.33     2377.76    128.30 o 
   3   9   0     1424.25     1356.41    111.61 o 
   5   9   0     1180.81     1393.66    113.28 o 
   7   9   0     4406.87     5004.94    379.95 o 
   9   9   0       86.41      145.57     22.70 o 
  11   9   0     1053.06     1010.92     99.22 o 
  13   9   0      393.25      367.01     59.40 o 
  15   9   0      230.13      245.83     78.45 o 
  17   9   0      239.42      281.16     81.41 o 
   0  10   0     5831.76     6189.75    467.31 o 
   2  10   0       88.01       60.96     16.57 o 
   4  10   0     1053.09      708.13     52.68 o 
   6  10   0    14716.42    14914.59   1384.44 o 
   8  10   0      256.05      243.41     28.46 o 
  10  10   0     1346.45     1279.54     95.10 o 
  12  10   0      203.60      207.82     33.52 o 
  14  10   0       94.27       42.39     36.14 o 
  16  10   0       13.08       67.03     42.61 o 
  18  10   0      206.79      317.25     68.96 o 
   1  11   0       86.07      117.45     18.93 o 
   3  11   0     9885.33     9884.08    577.43 o 
   5  11   0      227.32      205.39     22.41 o 
   7  11   0       46.60       17.66     10.11 o 
   9  11   0     3000.53     2767.55    182.24 o 
  11  11   0     1363.56     1528.30    126.35 o 
  13  11   0     1007.36     1262.08    121.31 o 
  15  11   0      239.86      257.92     85.55 o 
  17  11   0        8.54       79.08     49.15 o 
   0  12   0    29953.65    30007.21   2933.86 o 
   2  12   0    27772.02    26365.56   1647.67 o 
   4  12   0    21940.62    21649.82   1358.68 o 
   6  12   0     9970.27     4861.44    783.21 o 
   8  12   0     1557.15     1214.08    103.41 o 
  10  12   0      636.03      649.69     97.35 o 
  12  12   0        2.62       74.70     32.10 o 
  14  12   0      999.05      802.20     92.97 o 
  16  12   0      309.61      299.01     80.25 o 
   1  13   0     4010.79     4654.64    281.60 o 
   3  13   0     2286.10     2493.13    147.25 o 
   5  13   0    15019.83    15143.72    879.68 o 
   7  13   0    15280.17       13.35     22.08 o 
   9  13   0     9176.00     7350.36    565.29 o 
  11  13   0     4356.33     4118.24    356.16 o 
  13  13   0     2918.09     3047.50    250.92 o 
  15  13   0      895.44      846.24    131.27 o 
  17  13   0      610.81      631.35    143.16 o 
   0  14   0    37524.59    43253.73   3217.85 o 
   2  14   0    13748.50    13554.96    796.41 o 
   4  14   0    17076.07    16905.10   1140.37 o 
   6  14   0       32.30        8.09      9.18 o 
   8  14   0     1252.82     1150.76    144.02 o 
  10  14   0      110.94       94.62     22.95 o 
  12  14   0      275.78      280.39     70.74 o 
  14  14   0      672.02      727.15     88.26 o 
  16  14   0      511.24      670.22    154.33 o 
   1  15   0     5364.51     6315.96    375.12 o 
   3  15   0      996.67     1026.89     70.09 o 
   5  15   0     1949.37     1841.68    114.22 o 
   7  15   0     1184.66     1125.52    100.88 o 
   9  15   0     2120.69     1726.63    116.50 o 
  11  15   0     2625.65     2500.75    209.22 o 
  13  15   0       78.54       12.26     41.85 o 
  15  15   0       19.66      -20.34     39.85 o 
   0  16   0     1300.94     1295.06    109.47 o 
   2  16   0     1466.82     1524.12     99.81 o 
   4  16   0     2600.42     2689.35    167.42 o 
   6  16   0     1750.79     1650.24    172.10 o 
   8  16   0     3906.03     3561.43    213.33 o 
  10  16   0      326.67      277.88     48.07 o 
  12  16   0        1.10      -13.98     30.89 o 
  14  16   0       41.75       51.02     41.36 o 
  16  16   0       23.15       -0.15     45.68 o 
   1  17   0     1816.59     2211.99    137.96 o 
   3  17   0      557.51      719.82     61.66 o 
   5  17   0     1166.86     1001.59     72.34 o 
   7  17   0     8053.49     7574.52    447.24 o 
   9  17   0     1727.56     1648.00    167.55 o 
  11  17   0     1051.80      718.15     84.94 o 
  13  17   0     1303.73     1203.47    220.24 o 
  15  17   0      761.30      749.30     96.19 o 
   0  18   0    12111.45    14936.08   1122.12 o 
   2  18   0     4287.72     4244.72    255.92 o 
   4  18   0     6085.78     5719.91    342.78 o 
   6  18   0     6896.86     6059.62    365.85 o 
   8  18   0     1047.35      799.11     79.00 o 
  10  18   0      306.23      425.86    101.25 o 
  12  18   0        1.56       96.34     42.15 o 
  14  18   0       35.47       92.23     49.10 o 
   1  19   0      673.85      823.54     61.38 o 
   3  19   0     3198.10     3090.20    193.22 o 
   5  19   0     1488.28     1413.71     97.89 o 
   7  19   0     2565.28     2322.83    179.26 o 
   9  19   0     1986.83     1607.10    196.80 o 
  11  19   0     5964.95     4770.37    373.80 o 
  13  19   0     3912.81     3247.48    503.95 o 
  15  19   0      292.84      186.24     69.09 o 
   0  20   0     1923.18     1997.95    166.32 o 
   2  20   0     2609.66     2807.01    174.93 o 
   4  20   0    11777.25    11610.38    685.08 o 
   6  20   0     4798.62     4478.66    272.95 o 
   8  20   0      729.10      481.94     66.31 o 
  10  20   0      109.26       18.01     34.59 o 
  12  20   0      183.14      198.22     87.12 o 
  14  20   0       98.82       50.55     44.56 o 
   1  21   0       25.31       89.32     28.83 o 
   3  21   0       26.85       41.44     25.34 o 
   5  21   0       40.55       96.32     27.41 o 
   7  21   0      542.58      413.60     73.95 o 
   9  21   0      182.51      142.04     44.44 o 
  11  21   0      452.88      377.49    135.89 o 
  13  21   0      509.29      425.36     74.52 o 
   0  22   0     1007.54     1252.45    116.67 o 
   2  22   0      145.99      223.29     33.27 o 
   4  22   0     4465.69     4732.85    290.71 o 
   6  22   0     3923.75     3578.12    305.83 o 
   8  22   0      471.75      405.36     96.01 o 
  10  22   0       19.73       38.33     37.97 o 
  12  22   0      184.98       88.84     44.74 o 
  14  22   0       50.64       68.09     49.07 o 
   1  23   0     3989.55     4491.69    274.42 o 
   3  23   0     9903.94    11062.82    653.49 o 
   5  23   0     1114.83     1250.70    108.88 o 
   7  23   0     1487.55     1316.74    131.63 o 
   9  23   0      378.17      382.05     91.51 o 
  11  23   0     1354.25     1240.60    177.74 o 
  13  23   0     1329.89     1292.01    208.10 o 
   0  24   0      468.71      465.27    137.29 o 
   2  24   0     6767.33     7621.31    457.16 o 
   4  24   0     9388.65     9965.77    591.65 o 
   6  24   0     5629.99     5652.09    515.17 o 
   8  24   0      919.46      772.65     93.55 o 
  10  24   0       35.85        4.02     41.55 o 
  12  24   0      227.61      238.08     70.88 o 
   1  25   0      807.06      860.50     69.64 o 
   3  25   0     2015.52     2448.13    160.70 o 
   5  25   0     1089.67     1000.51    109.99 o 
   7  25   0     2666.14     2303.98    212.74 o 
   9  25   0     2623.75     2596.08    325.22 o 
  11  25   0     1843.07     1659.99    361.73 o 
   0  26   0    10340.81    12065.76   1142.17 o 
   2  26   0     3270.91     3625.27    227.70 o 
   4  26   0       34.82      -13.17     33.00 o 
   6  26   0      107.92       73.34     44.84 o 
   8  26   0     1609.76     1212.09    183.86 o 
  10  26   0      676.32      511.73     81.23 o 
   1  27   0      913.81      934.90     81.17 o 
   3  27   0      185.65      133.42     42.18 o 
   5  27   0     6199.40     6143.83    644.22 o 
   7  27   0     2669.83     2664.00    282.52 o 
   9  27   0     1427.97     1291.14    139.98 o 
  11  27   0        7.31       19.69     60.95 o 
   0  28   0      765.58      817.69    109.64 o 
   2  28   0      208.18      195.19     46.83 o 
   4  28   0       77.44       80.95     49.54 o 
   6  28   0      136.69      176.95     66.13 o 
   8  28   0       83.76       -6.80     48.78 o 
  10  28   0       12.40      170.70    169.67 o 
   1  29   0        1.67       22.56     32.21 o 
   3  29   0        8.52       59.94     44.34 o 
   5  29   0        3.67      -25.89     43.14 o 
   7  29   0      609.96      530.69     86.59 o 
   9  29   0      224.67      106.17     60.35 o 
   0  30   0     6000.46     6307.20    611.37 o 
   2  30   0     2700.38     3050.61    292.05 o 
   4  30   0      719.26      667.58     92.85 o 
   6  30   0      375.22      308.29     77.88 o 
   8  30   0     1487.03     1543.78    160.68 o 
   1  31   0      355.11      316.08     65.54 o 
   3  31   0       21.76       83.10     52.07 o 
   5  31   0     2236.56     2534.14    236.39 o 
   7  31   0     2223.12     1996.42    269.02 o 
   0  32   0     1333.48     1490.87    320.66 o 
   2  32   0     3020.03     3269.95    348.75 o 
   4  32   0     3314.44     3796.59    325.35 o 
   1  33   0      370.77      377.78    160.33 o 
   3  33   0     1382.83     1382.78    179.56 o 
   1   1   1      911.63      740.69     41.13 o 
   2   1   1     8695.78     8338.52    404.36 o 
   3   1   1    14253.62    15133.38    681.40 o 
   4   1   1        4.72        9.59      4.00 o 
   5   1   1       82.57       64.47      7.50 o 
   6   1   1    10884.64    11059.06    474.59 o 
   7   1   1     1225.82     1528.65     71.25 o 
   8   1   1    10922.14    10889.29    442.19 o 
   9   1   1      737.98      747.60     37.59 o 
  10   1   1      969.87      951.72     47.14 o 
  11   1   1      517.55      486.13     35.91 o 
  12   1   1      222.64      277.73     22.56 o 
  13   1   1        5.19        1.00     13.86 o 
  14   1   1      593.69      622.30     44.14 o 
  15   1   1        3.65      -16.85     16.85 o 
  16   1   1      722.32      769.85     63.96 o 
  17   1   1      104.97       89.79     37.72 o 
  18   1   1      272.76      302.12     55.85 o 
   1   2   1    58130.86    59194.50   3257.55 o 
   2   2   1    51354.02    51727.42   2158.21 o 
   3   2   1    28906.21    29204.06   1292.93 o 
   4   2   1     3940.24     4141.31    178.74 o 
   5   2   1     3105.70     3377.35    146.70 o 
   6   2   1      183.56      169.14     18.87 o 
   7   2   1     6616.21     6475.30    264.40 o 
   8   2   1      713.07      777.79     41.77 o 
   9   2   1    13509.98    13585.54    551.28 o 
  10   2   1     1451.70     1485.00     73.02 o 
  11   2   1     1514.78     1578.37     72.62 o 
  12   2   1     5877.00     5656.69    244.06 o 
  13   2   1      361.00      385.70     27.88 o 
  14   2   1        4.37       29.99     17.76 o 
  15   2   1     1153.41     1255.64     80.32 o 
  16   2   1      105.01      158.38     30.13 o 
  17   2   1      266.12      263.26     42.38 o 
  18   2   1      225.72      246.70     51.36 o 
   1   3   1     2364.67     2295.03     89.78 o 
   2   3   1    13020.25    12837.08    673.90 o 
   3   3   1     5542.90     5736.11    295.37 o 
   4   3   1      338.80      364.22     19.91 o 
   5   3   1     8293.48     9155.56    411.84 o 
   6   3   1    36430.94    37563.09   1798.23 o 
   7   3   1     1813.30     1963.08     84.44 o 
   8   3   1    17806.86    18245.55    816.91 o 
   9   3   1        7.54       32.73      9.68 o 
  10   3   1     7822.98     7709.63    329.58 o 
  11   3   1      335.17      298.27     22.38 o 
  12   3   1     2685.89     3035.24    146.78 o 
  13   3   1       25.60       -7.10     13.90 o 
  14   3   1     2520.52     2636.32    127.64 o 
  15   3   1       71.73       94.38     22.59 o 
  16   3   1     1351.53     1491.88    104.28 o 
  17   3   1      471.38      393.84     52.43 o 
  18   3   1     1086.46     1140.73    186.13 o 
   1   4   1    25550.81    26925.37   1256.16 o 
   2   4   1      978.10      950.96     46.41 o 
   3   4   1    74183.00    74681.48   3807.87 o 
   4   4   1     1807.37     1928.63    105.22 o 
   5   4   1    14685.14    14719.76    778.22 o 
   6   4   1     7057.08     7616.27    370.81 o 
   7   4   1     5853.23     5865.58    269.00 o 
   8   4   1     1423.75     1206.68     66.67 o 
   9   4   1     2936.17     3032.11    143.73 o 
  10   4   1        5.82       70.21     14.09 o 
  11   4   1      929.85      953.34     53.84 o 
  12   4   1      426.57      506.52     34.74 o 
  13   4   1      824.18      823.58     50.40 o 
  14   4   1        3.02       87.25     18.14 o 
  15   4   1      434.01      478.74     41.89 o 
  16   4   1       89.58      100.05     26.34 o 
  17   4   1      648.77      606.10     57.11 o 
  18   4   1        2.82       51.28     43.31 o 
   1   5   1      383.91      527.74     24.47 o 
   2   5   1    30569.44    31179.16   1507.35 o 
   3   5   1     7151.81     7133.40    348.30 o 
   4   5   1     3813.09     4288.55    245.13 o 
   5   5   1       74.87       85.98     17.52 o 
   6   5   1      489.81      540.01     33.03 o 
   7   5   1       97.93       74.98     13.50 o 
   8   5   1      334.21      327.50     22.68 o 
   9   5   1     4604.23     4753.90    218.80 o 
  10   5   1     7776.35     7605.35    347.39 o 
  11   5   1      258.83      334.25     25.83 o 
  12   5   1     4236.49     4259.96    198.18 o 
  13   5   1       14.74       19.85     14.98 o 
  14   5   1     1413.75     1463.87     86.93 o 
  15   5   1      366.66      437.23     57.85 o 
  16   5   1       86.17      113.89     24.87 o 
  17   5   1       36.70       49.34     32.70 o 
  18   5   1      110.81      145.79     52.67 o 
   1   6   1    10603.38    11865.45    585.25 o 
   2   6   1      752.60      569.93     31.90 o 
   3   6   1     3398.14     3361.04    165.40 o 
   4   6   1      224.45      321.02     25.40 o 
   5   6   1    17248.64    17850.09    865.89 o 
   6   6   1      411.23      415.73     27.38 o 
   7   6   1      670.11      659.41     36.95 o 
   8   6   1       25.87       31.97      9.59 o 
   9   6   1      229.43      221.54     23.94 o 
  10   6   1      396.87      494.32     32.23 o 
  11   6   1        1.48        0.81     11.21 o 
  12   6   1     3507.30     3620.22    170.31 o 
  13   6   1      695.28      740.95     52.43 o 
  14   6   1        8.67        5.91     18.37 o 
  15   6   1        0.82       -5.33     19.22 o 
  16   6   1       23.88       29.57     21.62 o 
  17   6   1       64.31       92.00     31.65 o 
  18   6   1        4.52       21.64     36.71 o 
   1   7   1     4906.68     5375.72    218.51 o 
   2   7   1       39.49       56.05      9.40 o 
   3   7   1     2662.44     2645.31    131.61 o 
   5   7   1     8891.01     9468.55    537.74 o 
   6   7   1     2988.66     2879.35    143.16 o 
   7   7   1      870.40      984.19     51.08 o 
   8   7   1     3276.34     3391.04    158.38 o 
   9   7   1       27.24        9.74      8.01 o 
  10   7   1      238.33      239.29     21.40 o 
  11   7   1      235.20      242.02     22.19 o 
  12   7   1     1982.44     2039.10    101.34 o 
  13   7   1       13.73        0.39     15.77 o 
  14   7   1      653.81      719.24     51.05 o 
  15   7   1       31.98        4.47     21.11 o 
  16   7   1       67.02       60.53     45.33 o 
  17   7   1       23.37       43.50     28.89 o 
  18   7   1       82.39       67.64     32.97 o 
   1   8   1     2405.45     2493.86    103.16 o 
   2   8   1      487.04      411.15     23.15 o 
   4   8   1      593.68      605.73     35.04 o 
   5   8   1     3213.05     2716.47    156.77 o 
   6   8   1     4704.51     4640.86    227.51 o 
   7   8   1     3675.70     3442.90    165.55 o 
   8   8   1     2376.72     2167.98    102.78 o 
   9   8   1       10.37        4.44      8.90 o 
  10   8   1      540.06      556.66     44.93 o 
  11   8   1      876.27      856.93     51.63 o 
  12   8   1      281.79      307.55     27.49 o 
  13   8   1      220.63      236.51     27.78 o 
  14   8   1      281.61      312.09     36.61 o 
  15   8   1        6.04      -20.79     20.79 o 
  16   8   1      156.79      218.66     51.92 o 
  17   8   1      409.10      430.43     49.65 o 
  18   8   1       74.71      184.43     42.05 o 
   1   9   1     2001.32     1738.23     78.90 o 
   2   9   1     3408.68     3458.16    170.25 o 
   3   9   1      478.77      431.14     25.03 o 
   4   9   1     7790.83     8007.24    390.93 o 
   5   9   1     2333.71     2526.78    119.59 o 
   6   9   1     5022.63     4850.91    270.07 o 
   7   9   1      700.75      696.52     43.20 o 
   8   9   1     3476.75     3283.89    161.01 o 
   9   9   1     1183.93     1240.68     76.21 o 
  10   9   1     9292.89     8846.62    398.31 o 
  11   9   1      157.37      140.55     18.05 o 
  12   9   1     6033.17     5854.77    283.22 o 
  13   9   1      227.67      155.83     24.67 o 
  14   9   1     4767.34     4566.75    228.94 o 
  15   9   1      224.49      199.82     34.12 o 
  16   9   1      251.18      231.60     36.48 o 
  17   9   1        7.13       62.14     32.33 o 
  18   9   1       20.25        9.01     32.28 o 
   1  10   1    42033.02    43909.70   2132.55 o 
   2  10   1      140.27      143.69     16.34 o 
   3  10   1    17538.13    17457.49    894.96 o 
   4  10   1      868.72      840.34     46.81 o 
   5  10   1    14791.64    13694.57    623.33 o 
   6  10   1       58.86       39.89      7.85 o 
   7  10   1     3623.97     3070.58    140.41 o 
   8  10   1     1971.58     1947.48    101.08 o 
   9  10   1      910.32      867.69     56.65 o 
  10  10   1     1010.95      996.99     54.82 o 
  11  10   1      741.23      632.39     43.95 o 
  12  10   1      596.13      565.35     70.37 o 
  13  10   1      161.99      114.13     32.99 o 
  14  10   1      511.50      569.54     50.72 o 
  15  10   1       95.95       49.14     26.74 o 
  16  10   1      159.22      250.02     39.62 o 
  17  10   1      374.38      454.26     52.70 o 
   1  11   1      190.38      195.55     16.04 o 
   2  11   1        1.92        2.83      4.22 o 
   3  11   1        5.61        8.53      7.13 o 
   4  11   1     1094.49     1207.02     64.85 o 
   5  11   1      124.56       54.68     12.45 o 
   6  11   1     5907.63     5867.60    246.50 o 
   7  11   1      112.50      138.32     15.69 o 
   8  11   1     3293.73     3011.59    173.77 o 
   9  11   1     1023.54      938.07     61.96 o 
  10  11   1     3279.91     2967.04    137.68 o 
  11  11   1       60.94       84.83     19.20 o 
  12  11   1      681.85      651.08     62.58 o 
  13  11   1      143.69      130.71     23.93 o 
  14  11   1     1581.37     1634.52    185.30 o 
  15  11   1       21.77       32.77     26.67 o 
  16  11   1      446.44      465.66     51.09 o 
  17  11   1       82.17      174.90     46.56 o 
   1  12   1     2245.57     2402.93    104.13 o 
   2  12   1      696.18      698.90     34.74 o 
   3  12   1      739.65      811.78     39.75 o 
   4  12   1     2892.70     2761.77    122.72 o 
   5  12   1     2020.70     2154.63    111.21 o 
   6  12   1        7.38       22.43      8.91 o 
   7  12   1      728.44      667.20     45.58 o 
   8  12   1      184.42      106.53     21.98 o 
   9  12   1     1130.18     1082.54     85.42 o 
  10  12   1      326.03      317.36     33.13 o 
  11  12   1      166.21      118.83     35.09 o 
  12  12   1      490.97      453.91     60.61 o 
  13  12   1      128.25      140.82     28.74 o 
  14  12   1        2.99       -3.06     23.54 o 
  15  12   1      110.29      145.22     33.37 o 
  16  12   1       31.81       59.53     37.64 o 
  17  12   1        0.36       15.18     32.40 o 
   1  13   1       67.71       79.19      8.82 o 
   2  13   1     2947.99     3146.93    134.20 o 
   3  13   1     1187.93     1452.70     65.62 o 
   4  13   1     1149.50     1162.90     56.65 o 
   5  13   1      230.41      227.22     17.75 o 
   6  13   1      831.77      855.64     53.86 o 
   7  13   1      533.01      551.05     37.23 o 
   8  13   1      259.22      118.07     41.37 o 
   9  13   1      298.76      311.58     28.66 o 
  10  13   1      181.05      176.02     22.92 o 
  11  13   1       15.64       30.42     21.76 o 
  12  13   1       50.11        5.30     16.99 o 
  13  13   1      442.39      320.82     39.36 o 
  14  13   1       58.97      119.09     29.26 o 
  15  13   1        0.18      -20.71     26.49 o 
  16  13   1        0.89       30.05     30.35 o 
  17  13   1       17.93        5.88     32.88 o 
   1  14   1    11331.98    11854.02    494.02 o 
   2  14   1     1688.96     1925.92     88.33 o 
   3  14   1     7510.99     7213.15    313.31 o 
   4  14   1      565.73      617.45     32.79 o 
   5  14   1     3654.14     3539.00    156.86 o 
   6  14   1      337.74      367.36     26.19 o 
   8  14   1      115.98       34.91     24.19 o 
   9  14   1     1220.50     1106.23     67.39 o 
  10  14   1      878.05      821.28     53.93 o 
  11  14   1      147.27      117.41     21.65 o 
  12  14   1      917.04      753.91     66.11 o 
  13  14   1        2.80      -21.46     22.10 o 
  14  14   1      435.52      492.89     49.87 o 
  15  14   1      293.22      258.04     64.97 o 
  16  14   1       86.60       96.63     35.15 o 
  17  14   1      189.29      220.85     43.15 o 
   1  15   1    14320.80    16045.12    626.24 o 
   2  15   1     1509.40     1540.90     75.68 o 
   3  15   1     4984.21     5211.96    229.57 o 
   4  15   1     2660.20     2664.81    121.20 o 
   5  15   1    14694.68    13755.15    730.32 o 
   6  15   1     5738.92     5371.39    286.83 o 
   7  15   1     3018.63     2608.59    215.71 o 
   8  15   1    11084.35    10211.85    492.14 o 
   9  15   1       13.05        0.51     14.31 o 
  10  15   1     3441.21     3168.67    158.45 o 
  11  15   1      196.05      177.65     25.30 o 
  12  15   1     1526.45     1506.69    159.77 o 
  13  15   1       32.14       47.34     26.01 o 
  14  15   1     1604.23     1489.74    108.07 o 
  15  15   1       49.43       86.18     32.77 o 
  16  15   1     1261.06     1382.66     99.21 o 
   1  16   1     9755.02    10479.99    411.93 o 
   2  16   1      638.42      760.07     39.12 o 
   3  16   1    11979.37    12245.22    546.76 o 
   4  16   1     2016.86     2109.31     94.45 o 
   5  16   1     4098.42     3927.03    173.70 o 
   6  16   1      151.67      165.46     17.92 o 
   7  16   1     3008.91     2867.88    154.12 o 
   8  16   1     1379.27     1079.86     63.26 o 
   9  16   1     1126.55     1039.83     59.44 o 
  10  16   1      649.15      688.50     50.49 o 
  11  16   1       35.37      -17.23     17.23 o 
  12  16   1      573.19      503.20     47.92 o 
  13  16   1       22.09        8.89     25.12 o 
  14  16   1      286.81      367.25     51.29 o 
  15  16   1      448.29      377.24     62.28 o 
  16  16   1      123.17      141.68     38.12 o 
   1  17   1     3277.10     3722.84    150.77 o 
   2  17   1     1390.74     1556.14     72.09 o 
   3  17   1     2487.60     2701.45    119.84 o 
   4  17   1     4370.80     4334.44    199.60 o 
   5  17   1     1248.55     1287.83     70.41 o 
   6  17   1     4643.86     4187.41    202.45 o 
   7  17   1     4264.67     3898.91    181.23 o 
   8  17   1      710.19      694.59     45.42 o 
   9  17   1     1935.59     1627.79     89.89 o 
  10  17   1     4196.69     3699.83    219.00 o 
  11  17   1      901.56      709.88     58.90 o 
  12  17   1     1194.15      892.88     69.54 o 
  13  17   1        0.27       -5.46     24.34 o 
  14  17   1      629.55      695.93     63.36 o 
  15  17   1        4.44       36.76     31.31 o 
  16  17   1      224.73      278.68     46.37 o 
   1  18   1     1289.16     1409.79     63.59 o 
   2  18   1     1303.57     1620.82     74.75 o 
   3  18   1     4914.12     5308.10    224.11 o 
   4  18   1       32.55       24.49     11.62 o 
   5  18   1     5176.06     4848.63    222.82 o 
   6  18   1     6852.70     6148.35    279.63 o 
   7  18   1        3.37        9.14     15.10 o 
   8  18   1     1525.32     1346.01     83.43 o 
   9  18   1      239.79      185.81     30.29 o 
  10  18   1        6.03       -5.53     16.76 o 
  11  18   1      227.00      169.46     30.96 o 
  12  18   1       64.61       82.03     62.36 o 
  13  18   1        0.55      -12.57     24.60 o 
  14  18   1       22.10        5.12     28.36 o 
  15  18   1        0.43      -28.80     29.56 o 
   1  19   1      193.49      225.13     18.99 o 
   2  19   1        5.81       -5.35     10.44 o 
   3  19   1       91.66       58.62     13.05 o 
   4  19   1      114.86      133.42     15.94 o 
   5  19   1      156.86      129.21     19.15 o 
   6  19   1      477.42      430.27     31.95 o 
   7  19   1      240.11      269.57     36.82 o 
   8  19   1     1296.98     1263.58     96.76 o 
   9  19   1     2170.29     1866.36    110.53 o 
  10  19   1       23.57       30.92     23.11 o 
  11  19   1      158.67      108.68     28.39 o 
  12  19   1       18.22       -6.58     25.00 o 
  13  19   1        3.36       22.61     30.91 o 
  14  19   1      195.36      240.76     41.97 o 
  15  19   1        6.75       12.07     30.74 o 
   1  20   1     5147.94     5863.71    236.15 o 
   2  20   1       27.34       44.51     13.66 o 
   3  20   1     1227.88     1364.39     65.80 o 
   4  20   1       64.63       86.87     15.42 o 
   5  20   1     5183.09     5071.25    231.28 o 
   6  20   1     1010.81      879.50     55.00 o 
   7  20   1      729.56      741.40     48.95 o 
   8  20   1     2468.54     2160.34    127.94 o 
   9  20   1      169.50       95.89     26.46 o 
  10  20   1       92.44       53.33     27.34 o 
  11  20   1       72.51      148.21     32.05 o 
  12  20   1      316.17      323.71     52.93 o 
  13  20   1       14.06       -2.52     27.83 o 
  14  20   1      292.21      338.30     47.00 o 
  15  20   1       25.71       -5.92     32.75 o 
   1  21   1     1906.19     2331.55     99.35 o 
   2  21   1     1559.33     1698.28     80.28 o 
   3  21   1       12.43       12.02     13.41 o 
   4  21   1     3013.66     3220.85    150.13 o 
   5  21   1       51.49      100.33     28.19 o 
   6  21   1       18.18       18.07     17.13 o 
   7  21   1      106.14       73.79     25.77 o 
   8  21   1      762.38      670.28     54.72 o 
   9  21   1      135.80      127.56     30.11 o 
  10  21   1     3851.81     2858.15    173.63 o 
  11  21   1        1.23      -23.70     24.71 o 
  12  21   1     1991.35     1860.57    178.15 o 
  13  21   1      130.30       82.26     50.00 o 
  14  21   1      836.48      785.28    133.37 o 
   1  22   1     3122.79     3327.67    146.65 o 
   2  22   1     1016.77     1249.70     62.74 o 
   3  22   1    10363.17    10926.88    454.25 o 
   4  22   1        5.44       -5.29     16.00 o 
   5  22   1     6603.42     6665.78    342.45 o 
   6  22   1     4762.40     4541.48    219.77 o 
   7  22   1     1359.85     1250.77     91.33 o 
   8  22   1      452.05      334.30     51.50 o 
   9  22   1      182.58      184.01     34.09 o 
  10  22   1      429.20      441.59     48.62 o 
  11  22   1        9.24        5.29     26.43 o 
  12  22   1        2.55       54.38     30.70 o 
  13  22   1        4.37      -17.41     29.73 o 
  14  22   1      280.22      149.80     41.51 o 
   1  23   1     1953.15     2207.07    105.69 o 
   2  23   1      408.75      466.85     32.44 o 
   3  23   1      155.97      245.13     23.44 o 
   4  23   1     1846.66     1942.08    100.51 o 
   5  23   1       84.22       51.24     20.92 o 
   6  23   1     2857.32     2978.36    187.75 o 
   7  23   1        4.73        5.97     24.21 o 
   8  23   1     1518.88     1360.95    118.13 o 
   9  23   1      354.49      308.38     42.21 o 
  10  23   1     2467.59     2006.76    130.97 o 
  11  23   1       43.35       11.69     28.76 o 
  12  23   1     1200.41      981.40    133.25 o 
  13  23   1      366.39      331.18     49.94 o 
   1  24   1      284.56      315.23     27.60 o 
   2  24   1      412.22      528.15     35.41 o 
   3  24   1     1502.40     1645.67    109.97 o 
   4  24   1      708.63      707.87     49.93 o 
   5  24   1      535.00      533.25     41.65 o 
   6  24   1     1543.70     1446.87    117.49 o 
   7  24   1      188.23      126.43     31.43 o 
   8  24   1       87.24       33.02     28.08 o 
   9  24   1     1157.15      990.64     77.36 o 
  10  24   1      127.81       24.97     36.81 o 
  11  24   1       59.69        4.15     30.24 o 
  12  24   1      195.50      138.40     57.14 o 
  13  24   1       51.66       24.55     33.52 o 
   1  25   1     1261.56     1361.31     73.04 o 
   2  25   1      497.40      597.14     63.06 o 
   3  25   1     1304.25     1389.77     80.95 o 
   4  25   1      113.01       94.53     23.48 o 
   5  25   1       67.64       56.60     28.94 o 
   6  25   1      708.93      680.05     57.04 o 
   7  25   1      122.65      110.62     33.48 o 
   8  25   1       91.60       95.57     34.20 o 
   9  25   1      251.10      158.52     38.34 o 
  10  25   1        1.93       -7.87     29.93 o 
  11  25   1       60.94      121.43     37.80 o 
  12  25   1      375.09      287.40     47.72 o 
   1  26   1     1605.52     1938.61     97.00 o 
   2  26   1     1034.87     1127.85     66.56 o 
   3  26   1     1765.20     1899.68    105.73 o 
   4  26   1      553.59      551.54     44.31 o 
   5  26   1     1429.70     1527.47     98.74 o 
   6  26   1      261.90      214.64     37.88 o 
   7  26   1      334.99      206.96     46.75 o 
   8  26   1       36.90       24.04     31.67 o 
   9  26   1       12.46      -12.22     30.53 o 
  10  26   1        0.56       25.42     33.20 o 
  11  26   1       62.73       18.29     35.30 o 
   1  27   1     1050.69     1301.97     78.18 o 
   2  27   1      266.33      350.72     35.07 o 
   3  27   1      521.39      669.86     52.24 o 
   4  27   1     1031.49     1042.34     75.38 o 
   5  27   1        5.22       15.88     29.18 o 
   6  27   1     2680.18     2894.18    306.45 o 
   7  27   1       68.12       53.15     34.49 o 
   8  27   1     1770.64     1680.91    114.10 o 
   9  27   1        7.54       26.32     33.64 o 
  10  27   1     1571.04     1428.57    144.97 o 
  11  27   1       12.77        4.25     35.45 o 
   1  28   1     8452.25     9790.30    468.87 o 
   2  28   1       48.13       69.28     26.72 o 
   3  28   1     3764.90     4389.46    218.61 o 
   4  28   1      186.33      203.46     38.12 o 
   5  28   1      183.65      230.53     43.55 o 
   6  28   1      378.88      353.75     49.38 o 
   7  28   1     1140.71     1200.97     92.33 o 
   8  28   1       38.85       35.48     42.31 o 
   9  28   1     1943.19     2059.91    194.58 o 
  10  28   1      295.39      337.37     64.46 o 
   1  29   1       56.77      236.29     33.51 o 
   2  29   1      763.09      806.70     61.43 o 
   3  29   1     1975.15     2263.10    147.52 o 
   4  29   1      445.50      551.67     53.67 o 
   5  29   1      292.40      334.54     51.92 o 
   6  29   1      952.13     1053.91     85.09 o 
   7  29   1        8.89       42.97     37.86 o 
   8  29   1     1824.93     1797.46    125.00 o 
   9  29   1       57.31       39.58     38.93 o 
   1  30   1     2043.79     2266.12    159.78 o 
   2  30   1        7.23       19.75     31.78 o 
   3  30   1     2275.15     2804.99    180.03 o 
   4  30   1       25.41       33.88     34.74 o 
   5  30   1      255.78      371.58     52.81 o 
   6  30   1      120.35      119.32     39.80 o 
   7  30   1      137.00      119.53     42.02 o 
   8  30   1      142.09      167.59     49.16 o 
   1  31   1      541.66      804.73     75.45 o 
   2  31   1      536.67      528.26     57.54 o 
   3  31   1        2.31       17.15     34.61 o 
   4  31   1        7.16       10.13     36.19 o 
   5  31   1        4.09       11.35     37.18 o 
   6  31   1       76.37       43.94     40.49 o 
   7  31   1        3.20      -36.87     36.87 o 
   1  32   1     1087.53     1241.29    122.57 o 
   2  32   1       81.77       32.64     65.70 o 
   3  32   1      181.28       86.55     42.92 o 
   4  32   1      394.51      396.20     60.03 o 
   5  32   1       14.41      -25.08     37.33 o 
   1  33   1        8.35       31.56     52.28 o 
   2  33   1        4.56       35.69     49.14 o 
   3  33   1      252.23      243.26     92.14 o 
   2   0   2      498.46      735.75     58.04 o 
   3   0   2     9618.08     8364.31    524.98 o 
   4   0   2       57.66       63.76      9.95 o 
   5   0   2       55.23       15.88     24.49 o 
   6   0   2     7187.12     7979.41    512.00 o 
   7   0   2     7395.05     8068.03    517.56 o 
   8   0   2     1200.95     1033.82     75.58 o 
   9   0   2     4403.43     4639.15    300.70 o 
  10   0   2      654.70      586.76     51.26 o 
  11   0   2     9933.81    10091.58    651.09 o 
  12   0   2     1353.19     1366.84    104.50 o 
  13   0   2     8302.43     8414.38    564.70 o 
  14   0   2      228.25      308.77     42.32 o 
  15   0   2      553.56      600.77    114.26 o 
  16   0   2      306.79      372.26     86.61 o 
  17   0   2       14.73       18.43     46.07 o 
  18   0   2      428.82      307.76     82.93 o 
   1   1   2      366.23      370.94     33.51 o 
   2   1   2     1855.56     1668.49     95.42 o 
   3   1   2       15.17       24.70      4.17 o 
   4   1   2     5039.53     4697.03    298.15 o 
   5   1   2     5580.91     5948.33    316.40 o 
   6   1   2    12049.57    12301.41    557.10 o 
   7   1   2     6727.45     6893.44    335.08 o 
   8   1   2      114.18      229.21     22.45 o 
   9   1   2     4136.66     3805.99    175.90 o 
  10   1   2      225.63      241.21     20.48 o 
  11   1   2      332.39      413.77     29.54 o 
  12   1   2      841.58      877.96     51.41 o 
  13   1   2     1222.72     1287.92     69.99 o 
  14   1   2      156.06      206.28     32.42 o 
  15   1   2      937.38     1110.68    100.98 o 
  16   1   2        1.50      -27.73     27.99 o 
  17   1   2      156.51      134.10     42.22 o 
  18   1   2       64.30       44.81     36.98 o 
   0   2   2    26391.35    29023.08   3591.72 o 
   1   2   2       10.74       14.05      7.66 o 
   2   2   2    10021.99    10213.25    519.03 o 
   3   2   2     4139.06     4074.46    191.83 o 
   4   2   2       41.81       85.88      7.68 o 
   5   2   2      401.67      482.08     31.45 o 
   6   2   2     3438.71     3566.46    156.67 o 
   7   2   2      162.29      212.86     21.13 o 
   8   2   2     1773.98     1819.28     79.72 o 
   9   2   2     1155.05     1173.02     55.32 o 
  10   2   2      457.99      485.73     30.58 o 
  11   2   2        5.00       15.74     12.61 o 
  12   2   2       75.13       75.48     15.94 o 
  13   2   2       26.44       47.21     17.16 o 
  14   2   2      142.17      125.46     26.08 o 
  15   2   2      462.51      501.11     49.72 o 
  16   2   2      119.06       65.88     36.42 o 
  17   2   2       29.05       84.87     46.99 o 
  18   2   2      200.58      189.59     48.00 o 
   0   3   2    56660.72    57878.46   7161.32 o 
   1   3   2     6168.81     6841.18    437.89 o 
   2   3   2    16799.14    17527.51    960.49 o 
   3   3   2     1701.34     1602.39     78.57 o 
   4   3   2       11.75        4.29      3.73 o 
   5   3   2       22.28       22.98      5.85 o 
   6   3   2      894.83      973.42     49.58 o 
   7   3   2      831.09      888.67     42.11 o 
   8   3   2     1236.91     1212.27     55.84 o 
   9   3   2      454.20      522.71     31.15 o 
  10   3   2     2092.40     2020.00     89.00 o 
  11   3   2      419.98      434.56     27.42 o 
  12   3   2      172.24      198.94     20.92 o 
  13   3   2      211.03      204.42     27.06 o 
  14   3   2      189.54      192.51     29.68 o 
  15   3   2       85.92       70.44     24.73 o 
  16   3   2       36.29       28.85     28.11 o 
  17   3   2        3.93       25.80     31.88 o 
  18   3   2       65.13       76.15     40.33 o 
   0   4   2     1779.50     1750.27    121.57 o 
   1   4   2    35594.28    37139.60   2055.63 o 
   2   4   2     3090.84     3283.30    160.99 o 
   3   4   2    13712.99    12762.69    667.37 o 
   4   4   2     3545.50     3385.83    193.45 o 
   5   4   2     3355.64     3447.18    178.76 o 
   6   4   2     3078.83     3093.58    135.92 o 
   7   4   2      912.17      980.39     45.32 o 
   8   4   2       55.70       25.40     10.38 o 
   9   4   2     1329.88     1259.04     65.97 o 
  10   4   2      196.89      200.96     18.17 o 
  11   4   2     1630.13     1829.82     87.23 o 
  12   4   2      779.06      742.74     46.86 o 
  13   4   2      672.64      732.96     51.47 o 
  14   4   2       26.36       33.17     25.69 o 
  15   4   2      113.87      102.01     27.89 o 
  16   4   2      146.08      248.66     36.89 o 
  17   4   2       38.56       -2.13     32.69 o 
  18   4   2        2.05      -13.18     33.21 o 
   0   5   2   173166.59   178269.42  10199.18 o 
   1   5   2    13947.40    14443.39    707.92 o 
   2   5   2     1015.94      937.74     54.42 o 
   3   5   2     2322.65     2214.61    120.46 o 
   5   5   2     1625.35     1372.47     84.28 o 
   6   5   2    16911.38    17775.69    842.72 o 
   7   5   2     6450.12     5960.05    294.71 o 
   8   5   2        5.87       16.81     11.78 o 
   9   5   2     8521.76     8383.19    384.40 o 
  10   5   2        3.35       -5.48     11.05 o 
  11   5   2     2259.60     2457.59    120.30 o 
  12   5   2       64.79       53.50     22.13 o 
  13   5   2      461.81      591.39     45.08 o 
  14   5   2      861.89      956.02     74.57 o 
  15   5   2      504.20      578.29    102.69 o 
  16   5   2      424.25      459.81     47.91 o 
  17   5   2      185.05      207.51     42.23 o 
  18   5   2      158.86      111.00     73.71 o 
   0   6   2   160048.05   166906.72  11100.93 o 
   1   6   2     5734.83     5826.60    268.47 o 
   2   6   2    13192.65    12683.62    543.05 o 
   3   6   2       15.64        4.19      5.63 o 
   4   6   2    25557.56    24312.33   1403.42 o 
   5   6   2     1169.32     1034.35     56.33 o 
   6   6   2    13296.24    13615.65    710.09 o 
   7   6   2     7500.96     6748.75    311.35 o 
   8   6   2      627.51      652.17     37.53 o 
   9   6   2     5654.23     5439.26    269.73 o 
  10   6   2      560.25      597.21     41.93 o 
  11   6   2       57.34       80.18     15.88 o 
  12   6   2        0.02       -3.49     15.61 o 
  13   6   2      221.11      242.12     36.69 o 
  14   6   2      994.08     1005.97     66.20 o 
  15   6   2     1678.46     1752.16    103.55 o 
  16   6   2      586.23      640.55     58.01 o 
  17   6   2      513.08      616.02     84.15 o 
  18   6   2      143.88      241.41     82.93 o 
   0   7   2       76.90       52.48     21.81 o 
   1   7   2    13480.54    14925.00    743.80 o 
   2   7   2    16966.44    16643.05    761.50 o 
   4   7   2      958.30      958.72     57.93 o 
   5   7   2    13579.41    13985.53    684.04 o 
   6   7   2       58.91       36.75      9.25 o 
   7   7   2     7288.71     7744.09    368.86 o 
   8   7   2     2154.07     1940.87    103.23 o 
   9   7   2     7902.34     7565.36    374.64 o 
  10   7   2      979.16     1160.97     92.64 o 
  11   7   2     3903.67     3758.24    190.99 o 
  12   7   2      139.64       96.64     20.73 o 
  13   7   2     1933.04     1899.06    108.68 o 
  14   7   2     2037.49     1940.86    110.35 o 
  15   7   2      457.84      571.67     47.15 o 
  16   7   2      375.44      470.48     59.42 o 
  17   7   2       35.16       71.53     43.72 o 
  18   7   2       20.82       20.27     60.81 o 
   1   8   2      149.87      153.15     22.57 o 
   2   8   2     3408.36     3348.97    156.15 o 
   3   8   2      640.93      664.93     40.94 o 
   4   8   2    16792.54    16940.80    894.23 o 
   5   8   2     7020.59     6721.32    362.26 o 
   6   8   2     7564.96     7589.31    372.83 o 
   7   8   2     8993.82     8737.90    454.12 o 
   8   8   2      280.26      327.80     27.58 o 
   9   8   2     1458.54     1303.28     74.05 o 
  10   8   2       29.91       42.77     15.16 o 
  11   8   2     1057.41      956.36     61.44 o 
  12   8   2        1.01       -9.92     15.86 o 
  13   8   2     1033.69     1007.85     62.87 o 
  14   8   2      492.82      444.08     40.00 o 
  15   8   2       99.83       93.56     24.08 o 
  16   8   2      109.25       95.58     25.86 o 
  17   8   2      223.54      257.92     49.01 o 
  18   8   2      175.45      140.18     58.25 o 
   0   9   2    21469.79    23570.35   1758.53 o 
   1   9   2      126.34      114.14     10.94 o 
   2   9   2      313.53      344.24     22.46 o 
   3   9   2     1878.39     1941.32     92.99 o 
   4   9   2     1665.90     1702.50     94.04 o 
   5   9   2     6169.71     6539.10    304.00 o 
   6   9   2     4736.99     4990.08    228.39 o 
   7   9   2      862.38      943.12     81.28 o 
   8   9   2      393.46      356.59     28.98 o 
   9   9   2      610.75      522.56     45.21 o 
  10   9   2     2319.46     2264.76    122.20 o 
  11   9   2       16.36       35.98     19.18 o 
  12   9   2      640.26      642.16     46.70 o 
  13   9   2        0.59       -8.66     17.31 o 
  14   9   2      175.59      177.61     28.23 o 
  15   9   2        0.26      -13.98     21.13 o 
  16   9   2       44.51       55.62     24.43 o 
  17   9   2       47.23       90.41     33.52 o 
   0  10   2    10163.25    10136.67    593.46 o 
   1  10   2     6111.58     6509.73    280.22 o 
   2  10   2     5984.54     6437.70    324.75 o 
   3  10   2     2338.15     2272.55    106.38 o 
   4  10   2      947.03     1020.05     59.25 o 
   5  10   2      144.43      124.01     11.73 o 
   6  10   2     1327.61     1496.59     71.51 o 
   7  10   2     8509.37     8751.26    424.62 o 
   8  10   2      138.00       92.94     17.95 o 
   9  10   2     1085.00     1072.98     84.86 o 
  10  10   2       12.37       25.45     15.38 o 
  11  10   2      656.94      661.46     47.13 o 
  12  10   2      238.73      248.56     28.00 o 
  13  10   2       96.00       73.23     21.52 o 
  14  10   2       63.68       63.08     22.82 o 
  15  10   2      947.31      998.18     67.41 o 
  16  10   2       65.17       26.53     29.86 o 
  17  10   2      453.53      549.94     62.09 o 
   0  11   2     6090.67     5832.66    344.59 o 
   1  11   2     2254.32     2517.03    116.04 o 
   2  11   2    11253.56    12123.57    491.01 o 
   3  11   2      955.80      970.02     47.87 o 
   4  11   2      661.57      724.91     36.58 o 
   5  11   2      483.40      453.74     31.08 o 
   6  11   2      334.10      422.68     39.85 o 
   7  11   2     2715.73     2617.89    121.36 o 
   8  11   2     5358.11     5150.85    298.58 o 
   9  11   2     4087.48     3770.05    221.17 o 
  10  11   2     1002.03     1059.16     64.19 o 
  11  11   2     2958.84     2941.91    172.84 o 
  12  11   2      496.68      465.96     39.44 o 
  13  11   2     3107.98     3009.57    156.92 o 
  14  11   2       12.47       17.95     20.69 o 
  15  11   2      829.70      833.09     73.83 o 
  16  11   2       25.11       40.99     30.86 o 
  17  11   2      261.96      246.31     43.78 o 
   0  12   2    11698.96    12380.90    721.37 o 
   1  12   2     5386.45     5856.87    261.59 o 
   2  12   2     1636.36     1397.26     61.75 o 
   3  12   2     2855.01     3092.25    143.21 o 
   4  12   2    12844.23    13342.17    586.36 o 
   5  12   2     3112.07     3167.61    168.80 o 
   6  12   2    12730.34    12136.08    611.25 o 
   7  12   2     1451.59     1606.09     82.10 o 
   8  12   2      669.44      575.16     52.57 o 
   9  12   2     3238.98     2954.54    154.33 o 
  10  12   2      293.10      326.26     30.68 o 
  11  12   2     3540.02     3433.08    175.63 o 
  12  12   2      592.79      578.65     66.21 o 
  13  12   2     1564.64     1573.92     92.42 o 
  14  12   2        7.38        1.69     19.63 o 
  15  12   2      601.57      667.75     67.72 o 
  16  12   2       78.91       73.28     33.76 o 
  17  12   2      184.56      158.30     54.50 o 
   0  13   2     2744.91     2942.46    228.25 o 
   1  13   2     1811.25     1916.56     83.75 o 
   2  13   2     6124.82     6150.96    243.52 o 
   3  13   2     2165.99     1952.53     87.95 o 
   4  13   2    25620.48    25968.79   1225.99 o 
   5  13   2     3176.29     3311.75    146.56 o 
   6  13   2    12239.58    11665.70    593.18 o 
   7  13   2     4221.21     3911.16    214.10 o 
   8  13   2     1025.62      858.24     72.11 o 
   9  13   2     3040.57     2694.71    140.69 o 
  10  13   2       55.24       29.62     17.33 o 
  11  13   2     2270.61     2197.08    122.37 o 
  12  13   2       29.06       23.69     19.39 o 
  13  13   2     1393.55     1194.30     74.34 o 
  14  13   2      389.76      420.07     39.18 o 
  15  13   2      912.94      904.64    107.00 o 
  16  13   2       14.15        9.30     31.08 o 
  17  13   2      383.40      404.72     68.82 o 
   0  14   2     2204.00     1984.28    144.22 o 
   1  14   2      724.47      907.91     46.17 o 
   2  14   2      886.49      859.01     40.32 o 
   3  14   2     4248.99     4046.62    177.90 o 
   4  14   2     4202.80     4168.10    188.60 o 
   5  14   2      255.00      260.83     24.98 o 
   6  14   2     2526.78     2415.35    128.55 o 
   7  14   2      101.80       80.20     19.03 o 
   8  14   2      347.04      295.74     31.31 o 
   9  14   2      339.57      261.66     26.61 o 
  10  14   2      863.04      893.64     69.33 o 
  11  14   2     2937.99     2664.07    142.52 o 
  12  14   2       79.67       79.95     22.18 o 
  13  14   2     1482.60     1286.12     80.33 o 
  14  14   2       63.78       50.36     27.72 o 
  15  14   2       11.87       22.15     29.36 o 
  16  14   2       15.62       -0.20     30.34 o 
   0  15   2      160.97      157.03     22.63 o 
   1  15   2      366.92      438.38     27.86 o 
   2  15   2     1454.59     1406.72     63.69 o 
   3  15   2        9.17       10.10      8.36 o 
   4  15   2     3332.29     3455.37    164.61 o 
   5  15   2      211.54      197.83     17.82 o 
   6  15   2      406.99      453.69     54.31 o 
   7  15   2      658.79      622.04     44.88 o 
   8  15   2       30.55        9.39     18.26 o 
   9  15   2      108.82       75.28     24.77 o 
  10  15   2      631.47      545.11     59.52 o 
  11  15   2        8.80       25.00     19.03 o 
  12  15   2        5.53      -17.58     17.58 o 
  13  15   2        2.76        8.17     20.29 o 
  14  15   2        5.24       23.91     27.89 o 
  15  15   2       39.77        7.79     28.96 o 
  16  15   2        5.94        4.58     31.97 o 
   0  16   2     1463.59     1485.06     96.57 o 
   1  16   2       43.91       34.04     10.35 o 
   2  16   2     2587.49     2969.50    128.83 o 
   3  16   2     2021.03     1817.26     89.05 o 
   4  16   2      607.66      627.81     39.13 o 
   5  16   2       59.66       27.61     10.64 o 
   6  16   2     1932.87     2054.30    130.22 o 
   7  16   2     1585.03     1444.33     79.53 o 
   8  16   2      336.38      361.73     31.53 o 
   9  16   2      262.84      289.33     30.12 o 
  10  16   2      331.19      349.16     34.23 o 
  11  16   2      935.81      881.48     84.19 o 
  12  16   2        0.53      -18.73     18.73 o 
  13  16   2      272.14      313.78     41.28 o 
  14  16   2       84.14       26.12     28.57 o 
  15  16   2        0.61      -10.00     28.33 o 
  16  16   2       16.69       26.86     44.52 o 
   0  17   2     1279.99     1389.45     92.73 o 
   1  17   2        4.12        6.19     10.18 o 
   2  17   2     2837.95     2754.08    120.12 o 
   3  17   2      567.43      539.82     32.97 o 
   4  17   2    12517.55    11623.55    516.76 o 
   5  17   2      326.58      254.23     41.06 o 
   6  17   2     4195.96     3908.58    191.85 o 
   7  17   2     2768.29     2615.07    132.45 o 
   8  17   2      314.37      315.43     29.43 o 
   9  17   2      251.48      294.66     40.29 o 
  10  17   2       69.05       51.59     21.33 o 
  11  17   2      617.02      613.19     59.94 o 
  12  17   2       23.52      -14.06     19.82 o 
  13  17   2     1490.75     1545.38    164.83 o 
  14  17   2      294.95      239.32     39.20 o 
  15  17   2      170.31      112.56     36.56 o 
   0  18   2    12439.87    12662.29    741.11 o 
   1  18   2     1845.12     1980.25     89.37 o 
   2  18   2    10399.90    11085.29    433.96 o 
   3  18   2      834.00      814.86     47.45 o 
   4  18   2     3359.22     3538.65    172.11 o 
   5  18   2     1687.54     1699.60     89.11 o 
   6  18   2     2667.83     2761.59    138.77 o 
   7  18   2     3313.28     3127.89    157.00 o 
   8  18   2     1276.13     1254.09     78.80 o 
   9  18   2     1048.22     1073.48     65.32 o 
  10  18   2        4.26       16.37     16.67 o 
  11  18   2     2361.11     1925.37    110.48 o 
  12  18   2       19.27      -12.93     25.27 o 
  13  18   2     2135.58     2094.91    131.62 o 
  14  18   2      209.08      170.37     38.38 o 
  15  18   2       88.28       80.35     38.76 o 
   0  19   2    16452.90    17282.87   1006.61 o 
   1  19   2       27.72       21.89     12.61 o 
   2  19   2    11904.44    12194.02    499.52 o 
   3  19   2      483.31      557.13     33.46 o 
   4  19   2     2810.57     2870.51    138.39 o 
   5  19   2     3489.80     3450.67    168.14 o 
   6  19   2      237.65      220.02     26.66 o 
   7  19   2     1803.75     1645.28     90.22 o 
   8  19   2     1623.73     1554.13     87.57 o 
   9  19   2     2748.65     2515.59    130.17 o 
  10  19   2      300.33      277.56     32.09 o 
  11  19   2     1669.35     1650.89     93.43 o 
  12  19   2        7.64      -12.06     24.72 o 
  13  19   2     1748.34     1668.37    129.20 o 
  14  19   2       88.72       84.44     32.53 o 
  15  19   2      687.36      684.40     66.46 o 
   0  20   2    19568.17    21390.62   1241.09 o 
   1  20   2       65.67       82.39     15.82 o 
   2  20   2     4076.43     4267.36    178.44 o 
   3  20   2      778.90      852.37     46.21 o 
   4  20   2     2269.51     2452.00    124.64 o 
   5  20   2      264.86      257.88     29.25 o 
   6  20   2      833.92      861.71     54.69 o 
   7  20   2     6146.25     5628.18    267.39 o 
   8  20   2     1111.61     1008.54     64.17 o 
   9  20   2     1962.25     1772.63    140.33 o 
  10  20   2      139.67       95.77     28.08 o 
  11  20   2      590.45      455.33     48.45 o 
  12  20   2      249.60      195.75     36.99 o 
  13  20   2      414.33      372.65     57.55 o 
  14  20   2      153.83      109.22     43.95 o 
   0  21   2     4705.42     4782.71    284.29 o 
   1  21   2       80.40      106.19     16.99 o 
   2  21   2     2498.54     2622.97    116.71 o 
   3  21   2       57.23       51.51     22.81 o 
   4  21   2       93.28       55.89     19.03 o 
   5  21   2     4538.30     4522.03    216.68 o 
   6  21   2      139.74       66.99     22.92 o 
   7  21   2     2522.96     2203.08    118.27 o 
   8  21   2      146.09      127.32     24.77 o 
   9  21   2     1006.15      812.81     64.67 o 
  10  21   2      157.01      116.14     30.22 o 
  11  21   2      534.14      478.58     52.85 o 
  12  21   2        3.46       -4.31     29.06 o 
  13  21   2       38.37       -5.15     30.44 o 
  14  21   2      104.75       42.05     34.59 o 
   0  22   2      374.30      491.60     46.95 o 
   1  22   2      761.19      847.15     46.85 o 
   2  22   2       35.60       36.54     16.12 o 
   3  22   2      208.68      246.52     26.49 o 
   4  22   2      471.63      454.64     45.83 o 
   5  22   2      269.92      270.25     35.44 o 
   6  22   2       85.38      106.00     30.73 o 
   7  22   2      618.12      604.77     45.38 o 
   8  22   2       24.22        1.28     19.44 o 
   9  22   2      112.09       72.63     27.99 o 
  10  22   2       53.79       14.71     27.58 o 
  11  22   2      110.70       35.81     44.35 o 
  12  22   2       16.77       19.47     30.59 o 
  13  22   2        0.13       31.34     38.60 o 
   0  23   2     1007.08     1205.52     99.18 o 
   1  23   2      159.60      176.93     20.83 o 
   2  23   2      336.76      404.41     34.44 o 
   3  23   2       40.91       29.62     19.94 o 
   4  23   2      993.58      978.17     61.71 o 
   5  23   2       58.91       85.70     25.51 o 
   6  23   2       27.39       24.73     19.59 o 
   7  23   2      122.24      104.23     24.04 o 
   8  23   2      922.26      757.26     64.82 o 
   9  23   2      179.32      188.39     36.11 o 
  10  23   2      517.14      415.05     51.02 o 
  11  23   2      466.42      397.21     49.44 o 
  12  23   2        9.70        0.64     31.51 o 
  13  23   2      332.90      220.48     50.59 o 
   0  24   2     4532.01     4913.99    293.14 o 
   1  24   2       57.83       45.05     17.42 o 
   2  24   2     2917.81     3243.87    181.01 o 
   3  24   2       31.29       43.71     24.86 o 
   4  24   2     2087.37     2394.67    155.75 o 
   5  24   2      724.93      738.07     52.60 o 
   6  24   2     1040.23     1174.75     85.76 o 
   7  24   2     3158.20     2934.81    169.55 o 
   8  24   2      293.93      219.85     37.05 o 
   9  24   2      534.31      547.98     56.68 o 
  10  24   2      230.56      186.20     47.25 o 
  11  24   2       30.81       15.62     31.66 o 
  12  24   2        3.32       14.91     33.95 o 
   0  25   2      976.22     1249.02     92.61 o 
   1  25   2        9.13       15.97     20.20 o 
   2  25   2      726.39      907.16    100.84 o 
   3  25   2       32.05       36.27     22.56 o 
   4  25   2     1732.25     1929.57    108.84 o 
   5  25   2      817.50      887.76     77.14 o 
   6  25   2      915.73      912.90     61.99 o 
   7  25   2     2470.94     2228.12    176.50 o 
   8  25   2      150.75      130.45     34.16 o 
   9  25   2     1134.55      956.22     95.95 o 
  10  25   2      178.51      126.29     43.56 o 
  11  25   2      986.41      922.14     79.88 o 
  12  25   2       18.21      -29.76     32.01 o 
   0  26   2     2914.12     3178.42    295.11 o 
   1  26   2      287.56      301.84     33.06 o 
   2  26   2     2633.36     2884.63    158.53 o 
   3  26   2     1721.42     1887.99    109.18 o 
   4  26   2     2051.02     2170.97    154.29 o 
   5  26   2      911.15      990.83     67.74 o 
   6  26   2     1035.39     1052.73     76.17 o 
   7  26   2      102.04       77.41     33.11 o 
   8  26   2      169.26      180.23     46.07 o 
   9  26   2      493.81      432.32     53.61 o 
  10  26   2      145.62       36.42     38.87 o 
  11  26   2      670.11      607.31     68.69 o 
   0  27   2      459.71      409.17     64.94 o 
   1  27   2        0.87       24.36     22.22 o 
   2  27   2      239.30      250.19     34.00 o 
   3  27   2       62.86       50.06     25.85 o 
   4  27   2     1647.49     1727.35    108.43 o 
   5  27   2      133.22      108.31     28.97 o 
   6  27   2      651.37      676.75     70.15 o 
   7  27   2       96.80       46.08     31.72 o 
   8  27   2      208.97      152.37     40.68 o 
   9  27   2      396.71      295.86     51.23 o 
  10  27   2      143.64      124.26     45.90 o 
   0  28   2      117.41      197.37    190.74 o 
   1  28   2        0.02      -15.05     29.33 o 
   2  28   2       52.09       55.27     27.00 o 
   3  28   2       69.60       52.80     26.57 o 
   4  28   2        1.66        6.31     24.61 o 
   5  28   2        3.46       -5.29     29.13 o 
   6  28   2        6.50       30.20     32.78 o 
   7  28   2       60.65       73.98     36.05 o 
   8  28   2        0.33      -31.40     31.40 o 
   9  28   2        2.62      -25.44     33.06 o 
   0  29   2       12.51       -4.93     46.47 o 
   1  29   2       21.01        9.40     29.94 o 
   2  29   2      309.83      377.27     46.16 o 
   3  29   2       80.61      106.17     30.37 o 
   4  29   2     1043.48     1106.66     88.78 o 
   5  29   2      162.81      185.92     39.98 o 
   6  29   2      460.85      462.86     55.94 o 
   7  29   2     1429.02     1393.97    178.84 o 
   8  29   2      128.90      174.86     43.44 o 
   0  30   2     2259.74     2550.47    273.25 o 
   1  30   2      525.92      659.89     72.36 o 
   2  30   2     2452.12     2914.13    251.98 o 
   3  30   2     1204.34     1325.03    113.17 o 
   4  30   2      248.18      343.52     51.62 o 
   5  30   2        7.50       22.94     36.32 o 
   6  30   2      270.23      284.56     49.33 o 
   7  30   2       61.86        6.73     39.07 o 
   0  31   2      475.92      565.83    152.04 o 
   1  31   2       33.04       24.89     35.58 o 
   2  31   2     1149.96     1299.94    104.93 o 
   3  31   2      174.48      281.24     62.45 o 
   4  31   2     1170.89     1367.53    111.95 o 
   5  31   2      127.67      157.36     47.45 o 
   6  31   2      470.89      484.43     83.20 o 
   0  32   2     1340.18     1492.86    282.88 o 
   1  32   2       83.93       67.55     43.27 o 
   2  32   2     1040.04     1306.81    254.05 o 
   3  32   2        7.71      -28.32     48.95 o 
   4  32   2      763.65      658.23     91.76 o 
   0  33   2     1914.52     2136.47    381.47 o 
   1  33   2       47.33      165.86     50.82 o 
   2   1   3     2213.14     2285.90    135.75 o 
   3   1   3     9025.55     8549.48    434.46 o 
   4   1   3      380.75      434.32     25.79 o 
   5   1   3     5034.03     4700.99    232.78 o 
   6   1   3        2.71        9.32      6.55 o 
   7   1   3       31.60       17.84      7.33 o 
   8   1   3        7.34        7.51      8.63 o 
   9   1   3        1.27       -3.66      9.69 o 
  10   1   3     2355.42     2355.63    114.03 o 
  11   1   3      597.76      627.31     39.28 o 
  12   1   3      115.81      175.40     24.82 o 
  13   1   3      296.67      319.10     37.22 o 
  14   1   3      536.65      542.43     75.58 o 
  15   1   3       65.47       83.71     38.42 o 
  16   1   3       16.20       -3.14     33.06 o 
  17   1   3       94.11       92.03     41.46 o 
  18   1   3       18.02        8.18     43.31 o 
   1   2   3     1410.08     1525.63    133.18 o 
   2   2   3     6620.54     6426.35    478.10 o 
   3   2   3     3072.93     2980.53    170.24 o 
   4   2   3       17.80       44.49      6.76 o 
   5   2   3      101.81      212.57     15.08 o 
   6   2   3     7955.78     8475.99    433.87 o 
   7   2   3        9.10       -1.46      8.97 o 
   8   2   3     2158.09     2215.48    105.22 o 
   9   2   3       58.10       74.33     11.46 o 
  10   2   3     2298.92     2333.73    113.53 o 
  11   2   3     2222.39     2139.66    105.22 o 
  12   2   3     4339.62     4674.72    277.01 o 
  13   2   3      647.18      604.34     50.83 o 
  14   2   3     1697.59     1417.83    124.66 o 
  15   2   3      274.94      238.27     70.95 o 
  16   2   3      330.99      341.29    109.65 o 
  17   2   3      153.29      209.20     52.19 o 
  18   2   3      130.08      246.90     53.38 o 
   1   3   3    13404.91    12991.06    968.92 o 
   2   3   3      444.13      618.31     53.28 o 
   3   3   3    18220.25    16893.81   1044.28 o 
   4   3   3      171.57      164.38     13.51 o 
   5   3   3     6953.96     6469.82    331.70 o 
   6   3   3     2076.03     1895.75     89.30 o 
   7   3   3     7094.82     6993.65    342.33 o 
   8   3   3     1653.64     1630.79     86.76 o 
   9   3   3      897.49     1049.26     59.65 o 
  10   3   3     2802.01     2836.57    133.94 o 
  11   3   3       17.06       63.45     17.73 o 
  12   3   3      214.41      322.56     36.68 o 
  13   3   3        1.14        0.58     20.11 o 
  14   3   3      944.25     1043.07     90.97 o 
  15   3   3      109.86      185.37     47.44 o 
  16   3   3      260.80      402.37    169.54 o 
  17   3   3      105.65      126.04     45.16 o 
  18   3   3        7.36       36.86     57.13 o 
   1   4   3     7738.99     7798.60    501.06 o 
   2   4   3      943.75      869.32     59.84 o 
   3   4   3     3538.47     3387.16    214.77 o 
   4   4   3     4761.46     4392.23    258.99 o 
   5   4   3      427.24      352.88     25.07 o 
   6   4   3     2348.06     2160.03     98.20 o 
   7   4   3      105.00      172.30     13.65 o 
   8   4   3    13796.04    12688.32    583.19 o 
   9   4   3      577.31      520.70     39.28 o 
  10   4   3     4111.77     4004.20    212.10 o 
  11   4   3       24.96       24.62     18.49 o 
  12   4   3     2421.95     2319.66    144.70 o 
  13   4   3      232.11      206.95     31.62 o 
  14   4   3     2684.82     2733.26    169.51 o 
  15   4   3      455.77      553.22     66.07 o 
  16   4   3     1205.84     1231.97    172.31 o 
  17   4   3      137.32      128.83     41.54 o 
  18   4   3      289.60      286.48    109.65 o 
   1   5   3    62188.65    64284.36   4085.12 o 
   2   5   3        1.89       21.79      7.38 o 
   3   5   3     7173.80     7039.99    393.25 o 
   4   5   3      365.78      353.56     24.34 o 
   5   5   3      807.10      650.06     37.96 o 
   6   5   3     2052.93     2100.95     92.27 o 
   7   5   3     2390.65     2346.19    114.97 o 
   8   5   3     1622.91     1648.61    107.79 o 
   9   5   3     1433.67     1400.73     72.59 o 
  10   5   3      469.70      534.64     58.83 o 
  11   5   3      172.74      137.81     28.92 o 
  12   5   3      146.86      137.96     25.03 o 
  13   5   3      743.28      803.85     64.75 o 
  14   5   3       26.26       60.52     25.17 o 
  15   5   3      737.93      851.11    102.44 o 
  16   5   3      104.11      101.50     40.66 o 
  17   5   3       24.20        0.00     34.54 o 
  18   5   3       51.53       71.06     62.66 o 
   1   6   3     3323.09     3357.24    203.39 o 
   2   6   3     1145.61     1401.37     94.20 o 
   3   6   3      168.25      313.98     32.38 o 
   4   6   3      113.82      156.05     16.81 o 
   5   6   3      978.60      882.54     56.72 o 
   6   6   3      516.60      702.49     43.01 o 
   7   6   3     1094.21     1096.02     65.10 o 
   8   6   3      402.67      422.17     31.20 o 
   9   6   3      252.21      270.65     50.59 o 
  10   6   3      314.51      365.50     31.60 o 
  11   6   3      452.12      426.49     35.79 o 
  12   6   3        0.22       32.88     18.17 o 
  13   6   3       56.66       43.46     22.36 o 
  14   6   3        0.25      -15.60     21.48 o 
  15   6   3       41.51       36.46     25.89 o 
  16   6   3      201.67      173.43     46.05 o 
  17   6   3        1.48      -10.60     30.95 o 
   1   7   3    13470.94    13409.40    701.13 o 
   2   7   3     7003.64     7846.57    506.55 o 
   3   7   3      779.75      660.91     42.74 o 
   4   7   3     1619.13     1632.40     93.71 o 
   5   7   3       15.70        5.30      9.53 o 
   6   7   3     3527.35     3461.79    190.61 o 
   7   7   3      816.18      875.51     53.84 o 
   8   7   3     1767.66     1701.78     91.88 o 
   9   7   3     1350.49     1532.27    114.83 o 
  10   7   3        2.49      -13.90     13.90 o 
  11   7   3      155.47      158.54     26.32 o 
  12   7   3      512.70      422.37     38.43 o 
  13   7   3      132.26      110.78     23.40 o 
  14   7   3      275.88      287.63     36.36 o 
  15   7   3       39.69       19.59     25.18 o 
  16   7   3      246.61      354.51     82.80 o 
  17   7   3        5.56      -27.48     34.42 o 
   1   8   3    31571.81    32795.16   1622.55 o 
   2   8   3       35.26       45.67      9.91 o 
   3   8   3     1348.67     1358.68     79.09 o 
   4   8   3       24.16       27.58     10.90 o 
   5   8   3      576.95      647.51     44.72 o 
   6   8   3     6607.08     6286.76    340.54 o 
   7   8   3     8190.44     8246.87    406.17 o 
   8   8   3     8748.99     8937.89    515.90 o 
   9   8   3     7556.78     7504.18    436.63 o 
  10   8   3     1359.09     1378.69     80.46 o 
  11   8   3      468.79      496.74     39.04 o 
  12   8   3      811.14      895.93     59.14 o 
  13   8   3      254.27      195.39     28.55 o 
  14   8   3     1442.21     1479.81    116.40 o 
  15   8   3      112.27       62.53     26.58 o 
  16   8   3      897.37      997.04     85.76 o 
  17   8   3        0.75      -12.17     36.72 o 
   1   9   3    65026.85    67808.38   2853.33 o 
   2   9   3      890.45     1130.43     57.23 o 
   3   9   3    14174.00    13774.23    728.63 o 
   4   9   3     1396.66     1380.02     82.21 o 
   5   9   3     2813.65     2758.27    152.91 o 
   6   9   3    10355.69    10114.30    537.92 o 
   7   9   3     4522.70     4492.12    246.85 o 
   8   9   3     6635.30     6661.65    386.78 o 
   9   9   3     2520.51     2569.60    158.24 o 
  10   9   3      583.72      593.70     46.16 o 
  11   9   3        2.88       -0.91     16.39 o 
  12   9   3     1055.01     1024.42     84.90 o 
  13   9   3      279.79      278.46     32.49 o 
  14   9   3      738.78      887.94     79.15 o 
  15   9   3      535.24      641.11     52.25 o 
  16   9   3      432.78      562.39     51.80 o 
  17   9   3      188.94      274.96     50.56 o 
   1  10   3     2363.00     2076.84    101.82 o 
   2  10   3     1010.19     1041.76     48.09 o 
   3  10   3    14949.84    15052.22    736.04 o 
   4  10   3      348.64      280.31     27.75 o 
   5  10   3     2279.36     2261.15    130.32 o 
   6  10   3     4244.36     4307.36    235.85 o 
   7  10   3     3197.83     3488.39    194.99 o 
   8  10   3     8228.93     7930.88    462.02 o 
   9  10   3      576.48      583.86     54.79 o 
  10  10   3     6269.58     6130.77    306.43 o 
  11  10   3      421.72      406.33     36.29 o 
  12  10   3     5483.28     5148.57    321.29 o 
  13  10   3       15.66       25.31     20.74 o 
  14  10   3     2513.29     2315.56    137.09 o 
  15  10   3        0.84       12.72     22.72 o 
  16  10   3     1040.31     1077.44     83.63 o 
  17  10   3       66.72       90.29     53.81 o 
   1  11   3      309.31      288.87     21.79 o 
   2  11   3     3411.65     3269.05    137.13 o 
   3  11   3     6470.83     6184.14    282.67 o 
   4  11   3      858.23      821.07     55.00 o 
   5  11   3     8929.24     9017.87    478.41 o 
   6  11   3     1310.23     1274.22     79.46 o 
   7  11   3      758.30      759.52     52.92 o 
   8  11   3      948.88      930.25     71.37 o 
   9  11   3     1938.59     1952.09    108.69 o 
  10  11   3      893.68      849.83     73.71 o 
  11  11   3       49.91       78.38     20.58 o 
  12  11   3     2265.96     2280.18    125.65 o 
  13  11   3      762.85      777.28     56.75 o 
  14  11   3      413.04      462.33     65.14 o 
  15  11   3       35.24       53.11     24.97 o 
  16  11   3       46.49       11.88     24.95 o 
  17  11   3       87.64       56.13     41.55 o 
   1  12   3      305.11      340.45     20.63 o 
   2  12   3       68.64       35.95      7.83 o 
   3  12   3     3258.87     3614.20    154.03 o 
   4  12   3     2406.55     2333.01    112.74 o 
   5  12   3     7256.42     7288.61    394.33 o 
   6  12   3     1828.76     1820.85    109.40 o 
   7  12   3      145.32      164.46     34.82 o 
   8  12   3      803.15      848.63     59.42 o 
   9  12   3       50.80      366.31     35.42 o 
  10  12   3     2051.94     1942.81    110.14 o 
  11  12   3     1249.35     1163.95     72.15 o 
  12  12   3      706.61      688.56     51.66 o 
  13  12   3      580.33      643.48     72.57 o 
  14  12   3      201.01      158.93     29.34 o 
  15  12   3       50.43      103.47     29.65 o 
  16  12   3       22.99       63.43     26.92 o 
   1  13   3      109.14       75.93     12.19 o 
   2  13   3        0.49        4.02      6.51 o 
   3  13   3       14.38        9.85      8.24 o 
   4  13   3       99.29       75.17     13.70 o 
   5  13   3       10.73       21.14     13.48 o 
   6  13   3      445.95      476.95     45.69 o 
   7  13   3     2394.98     2219.96    131.08 o 
   8  13   3     2057.47     2174.05    126.89 o 
   9  13   3      697.98      730.84     50.18 o 
  10  13   3      109.14       59.52     28.30 o 
  11  13   3      131.85      113.61     23.75 o 
  12  13   3      847.91      747.60     64.99 o 
  13  13   3        3.33       -5.43     20.25 o 
  14  13   3       94.66       82.24     26.09 o 
  15  13   3      271.52      263.50     65.88 o 
  16  13   3      272.43      301.28     46.21 o 
   1  14   3      255.85      263.82     25.93 o 
   2  14   3     4488.32     4697.43    196.30 o 
   3  14   3     4499.41     4368.51    211.12 o 
   4  14   3     6730.75     6584.35    318.39 o 
   5  14   3     8062.30     8369.82    386.95 o 
   6  14   3     3986.46     4301.45    212.31 o 
   7  14   3       98.07       95.58     21.20 o 
   8  14   3     4264.59     4226.69    235.82 o 
   9  14   3      335.11      303.30     31.01 o 
  10  14   3     1842.17     1955.28    108.92 o 
  11  14   3        6.02      -18.63     18.63 o 
  12  14   3      644.28      686.71     60.33 o 
  13  14   3        3.64       -1.78     23.65 o 
  14  14   3      998.38      975.56     74.93 o 
  15  14   3        2.93       16.31     24.42 o 
  16  14   3      133.69       60.96     36.34 o 
   1  15   3     5308.78     4837.86    235.54 o 
   2  15   3     3996.79     3713.43    160.26 o 
   3  15   3     8312.29     7915.01    393.55 o 
   4  15   3      905.48     1017.87     65.96 o 
   5  15   3    20414.21    20354.30   1001.94 o 
   6  15   3       49.61      141.59     20.42 o 
   7  15   3     2877.58     2801.45    143.58 o 
   8  15   3      319.58      322.06     34.35 o 
   9  15   3      181.48      176.58     27.53 o 
  10  15   3     4032.39     3748.08    192.66 o 
  11  15   3        1.15      -19.25     19.25 o 
  12  15   3     1775.62     1975.70    192.39 o 
  13  15   3      567.24      523.87     46.99 o 
  14  15   3      744.74      757.30     78.33 o 
  15  15   3       39.49       59.00     32.52 o 
  16  15   3        4.67       43.45     36.17 o 
   1  16   3     1151.53     1171.97     63.88 o 
   2  16   3     2877.16     2754.30    125.96 o 
   3  16   3     8488.83     8199.60    407.06 o 
   4  16   3     3705.41     3768.60    221.83 o 
   5  16   3     3582.31     3555.38    186.52 o 
   6  16   3       75.81       81.68     19.50 o 
   7  16   3      366.33      363.52     32.85 o 
   8  16   3      349.88      355.21     35.49 o 
   9  16   3      315.00      257.36     33.76 o 
  10  16   3     4244.93     3992.88    206.36 o 
  11  16   3      557.61      565.90     54.61 o 
  12  16   3     1386.51     1312.43     83.50 o 
  13  16   3      371.50      433.10     56.54 o 
  14  16   3      621.05      626.65     81.80 o 
  15  16   3        5.72       14.16     30.53 o 
   1  17   3     5907.02     5773.74    239.54 o 
   2  17   3      241.55      256.87     23.86 o 
   3  17   3     5457.15     5288.74    264.14 o 
   4  17   3      447.67      468.82     41.87 o 
   5  17   3     2173.30     2203.83    114.30 o 
   6  17   3      490.71      511.62     37.81 o 
   7  17   3      925.12      973.71     60.05 o 
   8  17   3     2232.27     2170.27    115.73 o 
   9  17   3      787.26      729.94     58.80 o 
  10  17   3     1316.65     1176.46     84.11 o 
  11  17   3       28.94       27.36     21.82 o 
  12  17   3      400.66      335.96     37.10 o 
  13  17   3      213.38      238.71     48.42 o 
  14  17   3      290.54      185.67     39.49 o 
  15  17   3       81.48      105.18     36.03 o 
   1  18   3      246.77      267.55     25.52 o 
   2  18   3      302.08      334.49     26.60 o 
   3  18   3      407.88      430.95     38.72 o 
   4  18   3       68.75       87.30     18.03 o 
   5  18   3     3577.22     3659.85    180.14 o 
   6  18   3     1433.15     1661.76     91.34 o 
   7  18   3       16.59      -17.50     17.50 o 
   8  18   3      942.64      903.46     58.79 o 
   9  18   3      652.06      606.09     52.22 o 
  10  18   3      452.75      356.91     33.46 o 
  11  18   3        8.07       31.93     20.24 o 
  12  18   3      496.94      448.05     54.72 o 
  13  18   3        0.29       52.38     25.32 o 
  14  18   3        1.82      -29.53     29.53 o 
  15  18   3      228.42      427.22     56.54 o 
   1  19   3      126.82      114.85     15.99 o 
   2  19   3     1463.52     1368.89     68.90 o 
   3  19   3       23.54       21.58     16.20 o 
   4  19   3      727.20      691.93     46.68 o 
   5  19   3     2832.96     2766.51    138.67 o 
   6  19   3     1760.05     1680.74     92.15 o 
   7  19   3      697.94      783.50     60.36 o 
   8  19   3      206.09      127.28     24.67 o 
   9  19   3       52.94       44.95     21.29 o 
  10  19   3       14.32      -20.21     20.21 o 
  11  19   3        4.35      -21.72     21.72 o 
  12  19   3       49.52       28.65     25.68 o 
  13  19   3      358.18      346.94     47.68 o 
  14  19   3       45.21       36.26     33.63 o 
   1  20   3       28.53       38.94     14.27 o 
   2  20   3     1366.55     1320.69     95.77 o 
   3  20   3     2948.69     3074.02    261.19 o 
   4  20   3      135.64      129.54     21.25 o 
   5  20   3      150.98      141.07     22.97 o 
   6  20   3       17.78      -12.39     17.59 o 
   7  20   3      924.42      896.19     58.42 o 
   8  20   3      307.14      330.07     34.00 o 
   9  20   3      187.85      170.70     27.59 o 
  10  20   3      642.66      603.08     48.50 o 
  11  20   3       69.86       70.90     25.93 o 
  12  20   3      493.43      423.38     42.68 o 
  13  20   3      148.29       88.36     39.83 o 
  14  20   3      125.01       92.41     37.34 o 
   1  21   3     4909.92     5008.15    216.06 o 
   2  21   3        0.80       -9.42     17.08 o 
   3  21   3     1957.10     2083.87    134.00 o 
   4  21   3     1041.46     1045.10     64.90 o 
   5  21   3      447.85      422.14     37.69 o 
   6  21   3     1983.13     2012.50    116.95 o 
   7  21   3     1229.67     1218.24     72.79 o 
   8  21   3     2128.58     2084.35    120.17 o 
   9  21   3      929.77      931.04     61.47 o 
  10  21   3      680.49      668.63     57.70 o 
  11  21   3      390.25      319.92     38.59 o 
  12  21   3      157.77      256.46     50.46 o 
  13  21   3       28.50       53.05     34.73 o 
   1  22   3     4447.83     4902.63    292.43 o 
   2  22   3        3.88       -1.06     17.75 o 
   3  22   3     3612.76     3747.20    266.80 o 
   4  22   3     2984.51     2983.88    151.96 o 
   5  22   3      383.80      524.43     42.18 o 
   6  22   3     4438.91     4532.73    224.04 o 
   7  22   3      561.15      599.32     55.72 o 
   8  22   3     3667.88     3843.13    192.42 o 
   9  22   3     1231.09     1153.13     74.00 o 
  10  22   3     2290.67     1954.04    121.27 o 
  11  22   3      118.05       69.23     32.03 o 
  12  22   3      556.75      648.45     63.57 o 
  13  22   3        0.74       24.90     34.48 o 
   1  23   3     2693.64     2950.64    168.00 o 
   2  23   3       17.13       27.87     35.24 o 
   3  23   3     4172.47     4489.68    308.38 o 
   4  23   3      111.08      117.57     27.38 o 
   5  23   3     2107.28     2308.67    125.34 o 
   6  23   3      243.30      270.44     32.01 o 
   7  23   3      764.91      807.57     57.11 o 
   8  23   3      834.36      838.96     59.25 o 
   9  23   3      863.12      863.29     69.02 o 
  10  23   3      720.23      646.54     59.28 o 
  11  23   3       92.92      132.74     39.56 o 
  12  23   3       94.68       63.98     35.68 o 
   1  24   3     3058.94     3000.19    186.69 o 
   2  24   3        6.96        6.32     21.43 o 
   3  24   3     2177.16     2372.42    165.02 o 
   4  24   3      577.23      521.96     45.20 o 
   5  24   3     2056.74     2032.15    144.83 o 
   6  24   3      218.55      192.33     29.17 o 
   7  24   3      346.17      353.04     36.89 o 
   8  24   3       87.51       40.73     25.95 o 
   9  24   3        4.28      -27.39     27.39 o 
  10  24   3      402.68      411.88     49.68 o 
  11  24   3        4.44       13.85     32.84 o 
  12  24   3      316.26      265.18     66.76 o 
   1  25   3      477.09      535.28     83.75 o 
   2  25   3      657.77      648.12     81.00 o 
   3  25   3      349.55      408.62     84.34 o 
   4  25   3       12.10       12.26     21.49 o 
   5  25   3      168.89      151.88     35.70 o 
   6  25   3        5.78      -21.82     21.82 o 
   7  25   3       45.60       27.60     24.19 o 
   8  25   3       56.85        4.40     28.45 o 
   9  25   3       16.65       23.83     32.54 o 
  10  25   3      131.88      127.80     39.42 o 
  11  25   3      195.18      185.57     43.14 o 
   1  26   3      376.33      447.26     52.02 o 
   2  26   3      195.19      212.50     48.44 o 
   3  26   3       19.98       41.04     24.24 o 
   4  26   3      423.37      319.05     42.12 o 
   5  26   3      111.24      102.59     27.96 o 
   6  26   3      299.49      328.65     36.74 o 
   7  26   3      322.90      260.18     43.00 o 
   8  26   3      828.79      951.99    111.62 o 
   9  26   3       15.73       22.63     33.55 o 
  10  26   3      562.92      431.93     56.90 o 
   1  27   3     1860.28     1971.39    155.56 o 
   2  27   3      130.91      174.60     37.44 o 
   3  27   3     3705.39     4077.52    336.04 o 
   4  27   3      473.71      473.09     45.75 o 
   5  27   3     3533.45     3540.43    312.20 o 
   6  27   3        3.04       29.20     29.43 o 
   7  27   3      479.38      547.15     56.93 o 
   8  27   3      346.11      430.92     94.13 o 
   9  27   3      135.77      144.02     42.27 o 
  10  27   3       22.40       -1.52     36.67 o 
   1  28   3       25.27       39.33     33.17 o 
   2  28   3     1028.90     1294.07    168.21 o 
   3  28   3      341.68      444.66     53.89 o 
   4  28   3     1854.57     1699.43    111.04 o 
   5  28   3      755.98      794.02     80.49 o 
   6  28   3     1427.72     1532.88    135.34 o 
   7  28   3      108.25      100.72     43.89 o 
   8  28   3      564.86      526.42     61.99 o 
   9  28   3        0.48      -34.59     34.59 o 
   1  29   3     1105.00     1227.92    109.34 o 
   2  29   3      130.64      107.97     79.27 o 
   3  29   3     3245.75     3686.28    444.92 o 
   4  29   3      278.39      260.60     38.27 o 
   5  29   3      924.30      985.06     85.18 o 
   6  29   3     1224.28     1105.91     88.99 o 
   7  29   3      199.02      138.51     44.16 o 
   8  29   3       22.81       -5.39     36.38 o 
   1  30   3        3.35       -1.07     35.52 o 
   2  30   3        1.77      -23.99     36.18 o 
   3  30   3       57.65      284.18     55.48 o 
   4  30   3      126.42      186.61     41.87 o 
   5  30   3       18.17        2.67     34.80 o 
   6  30   3      285.89      294.42     51.86 o 
   1  31   3      409.61      416.93     91.63 o 
   2  31   3      247.94      290.87     77.94 o 
   3  31   3       52.75       51.04     39.42 o 
   4  31   3       53.17       67.16     50.04 o 
   5  31   3      586.84      535.47    128.47 o 
   1  32   3        4.23      -30.31     38.57 o 
   2  32   3      561.96      553.11     70.87 o 
   3  32   3      132.22      108.73     71.87 o 
   2   0   4      169.63      115.37     31.33 o 
   3   0   4     5682.49     6015.60    575.22 o 
   4   0   4        4.57       26.23     14.00 o 
   5   0   4     1946.84     1992.93    156.67 o 
   6   0   4     1023.55     1311.11    103.91 o 
   7   0   4     9751.61    10345.86    785.17 o 
   8   0   4        0.98       10.33     10.88 o 
   9   0   4    11380.20    11309.13    850.24 o 
  10   0   4      816.53      825.50     69.96 o 
  11   0   4     4052.67     4160.81    354.96 o 
  12   0   4     1156.30     1319.48    206.40 o 
  13   0   4     3703.77     4450.49    580.50 o 
  14   0   4      128.38       66.34     55.29 o 
  15   0   4     1931.73     1811.52    269.06 o 
  16   0   4        1.35      108.73     62.66 o 
  17   0   4      483.64      578.66    123.47 o 
   2   1   4    21066.85    20725.41   1293.68 o 
   3   1   4       20.81        8.79      8.51 o 
   4   1   4     9463.38     8392.38    430.69 o 
   5   1   4     4355.03     4487.10    240.75 o 
   6   1   4    11673.20    12649.44    672.99 o 
   7   1   4      942.47     1107.10     59.84 o 
   8   1   4     1335.73     1419.96     90.22 o 
   9   1   4       91.96      147.50     17.51 o 
  10   1   4        2.60       15.62     14.46 o 
  11   1   4      606.77      741.66     61.98 o 
  12   1   4        2.65        0.16     29.89 o 
  13   1   4      605.87      501.71    124.39 o 
  14   1   4      283.34      345.65     70.03 o 
  15   1   4       13.05       99.85     42.34 o 
  16   1   4      478.03      519.66     79.36 o 
  17   1   4       11.38       28.40     46.99 o 
   1   2   4      355.91      449.66     73.71 o 
   2   2   4      417.99      509.24     48.33 o 
   3   2   4     6047.54     6286.66    364.33 o 
   4   2   4      108.64      158.96     14.53 o 
   5   2   4     7529.83     8174.48    429.21 o 
   6   2   4        6.73        6.19      8.13 o 
   7   2   4     8156.33     9024.20    444.89 o 
   8   2   4       34.56       14.18      7.68 o 
   9   2   4     3823.96     4001.20    217.36 o 
  10   2   4        3.99        3.41     16.61 o 
  11   2   4     1377.28     1317.36     90.80 o 
  12   2   4      637.81      587.49     54.32 o 
  13   2   4     1354.05     1339.17    146.56 o 
  14   2   4      552.93      500.36     74.72 o 
  15   2   4      277.62      365.41     64.49 o 
  16   2   4       16.80       63.48     41.03 o 
  17   2   4       75.54       46.32     42.06 o 
   0   3   4      665.25      565.76     86.61 o 
   1   3   4     3029.48     2975.88    229.26 o 
   2   3   4      509.45      496.83     48.29 o 
   3   3   4     1258.49     1120.35     71.38 o 
   4   3   4      570.68      648.32     43.21 o 
   5   3   4      542.37      633.35     40.63 o 
   6   3   4        9.61        3.51      6.59 o 
   7   3   4       87.52      111.21     12.89 o 
   8   3   4       83.87       84.82     14.45 o 
   9   3   4        0.15        1.34      9.43 o 
  10   3   4        3.39      -15.89     15.89 o 
  11   3   4     3287.97     3344.63    202.24 o 
  12   3   4       34.41       28.92     22.75 o 
  13   3   4      811.05     1107.35    127.01 o 
  14   3   4      128.11       59.84     36.98 o 
  15   3   4      101.62       99.51     41.70 o 
  16   3   4       13.47       26.69     84.77 o 
  17   3   4        0.22      -23.76     36.71 o 
   0   4   4      484.18      711.34    103.20 o 
   1   4   4      281.72      356.38     37.77 o 
   2   4   4     3859.63     4413.85    335.84 o 
   3   4   4      605.21      598.57     40.99 o 
   4   4   4     3677.48     3269.31    186.47 o 
   5   4   4      323.48      385.19     26.67 o 
   6   4   4      218.82      305.34     26.51 o 
   7   4   4      142.92      136.09     14.30 o 
   8   4   4      296.95      319.66     23.10 o 
   9   4   4      518.55      502.05     73.24 o 
  10   4   4        6.69       -8.44     17.09 o 
  11   4   4       64.86       65.63     21.83 o 
  12   4   4        3.77       49.01     22.00 o 
  13   4   4      436.95      433.11     46.71 o 
  14   4   4      119.33      155.60     44.83 o 
  15   4   4      302.55      205.60     50.82 o 
  16   4   4       18.21       11.74     37.12 o 
  17   4   4       97.79      170.61     52.52 o 
   0   5   4    15101.42    14370.03   1222.32 o 
   1   5   4     1290.20     1241.86     86.71 o 
   2   5   4    17387.58    17164.52   1097.16 o 
   3   5   4     3936.41     4409.12    248.99 o 
   4   5   4     8549.63     7800.05    443.53 o 
   5   5   4        2.24        0.34      7.23 o 
   6   5   4    11036.84    11643.31    590.71 o 
   7   5   4      110.00      111.62     13.32 o 
   8   5   4     1598.09     1874.42    116.27 o 
   9   5   4      693.00      665.02     66.32 o 
  10   5   4      607.49      558.52     48.26 o 
  11   5   4       26.24       59.06     27.27 o 
  12   5   4     1322.81     1372.30     95.44 o 
  13   5   4        1.16       11.01     23.31 o 
  14   5   4       13.60       -2.89     38.70 o 
  15   5   4      156.91      197.38     49.31 o 
  16   5   4      151.12      240.43     77.40 o 
  17   5   4       57.72       51.60     40.66 o 
   0   6   4    24823.70    25904.87   1929.33 o 
   1   6   4     3281.14     3680.40    242.03 o 
   2   6   4     1052.15     1067.28     77.71 o 
   3   6   4     2773.45     2909.41    191.78 o 
   4   6   4       23.15       13.30      8.93 o 
   5   6   4     4445.27     4396.42    239.76 o 
   6   6   4       36.43       49.40     24.84 o 
   7   6   4    10315.68    10433.24    599.03 o 
   8   6   4      171.25      203.07     33.57 o 
   9   6   4     9326.58     9382.38    544.77 o 
  10   6   4     1992.92     2184.52    139.79 o 
  11   6   4     4064.63     4144.85    248.94 o 
  12   6   4       52.28      113.46     32.17 o 
  13   6   4     3596.41     3665.48    225.12 o 
  14   6   4      346.74      412.43     56.12 o 
  15   6   4     1434.08     1683.47    180.47 o 
  16   6   4       32.72       26.71     38.97 o 
  17   6   4      363.62      356.46     67.66 o 
   0   7   4    39909.94    41571.51   3093.04 o 
   1   7   4     1328.77     1241.49     76.55 o 
   2   7   4     5919.34     5346.44    347.08 o 
   3   7   4     7084.86     7902.37    506.91 o 
   4   7   4    14771.91    14456.92    905.84 o 
   5   7   4      292.22      328.63     32.58 o 
   6   7   4    15524.34    15076.73    892.99 o 
   7   7   4     1883.32     2018.46    119.99 o 
   8   7   4     5707.21     5669.50    311.77 o 
   9   7   4      142.65      179.34     30.72 o 
  10   7   4     2629.31     2521.97    151.48 o 
  11   7   4      225.04      236.18     31.49 o 
  12   7   4      408.25      501.66     83.81 o 
  13   7   4       13.31       92.57     26.88 o 
  14   7   4       14.16       16.41     28.46 o 
  15   7   4      502.24      568.66    130.84 o 
  16   7   4      194.66      111.61     43.82 o 
  17   7   4      165.81      172.31     52.12 o 
   0   8   4      694.01      706.21     66.98 o 
   1   8   4     3024.15     3306.02    181.79 o 
   2   8   4     2994.03     3129.90    194.35 o 
   3   8   4      310.42      307.32     26.53 o 
   4   8   4        5.96       53.78     17.82 o 
   5   8   4     1952.41     1992.01    112.49 o 
   6   8   4       84.93       90.94     17.76 o 
   7   8   4     4249.47     4084.58    205.23 o 
   8   8   4     1123.41     1118.14     67.90 o 
   9   8   4     1932.92     2093.58    113.94 o 
  10   8   4       23.46        4.65     18.61 o 
  11   8   4     2080.33     2326.53    142.56 o 
  12   8   4      204.40      209.13     31.61 o 
  13   8   4     1253.70     1349.95     97.58 o 
  14   8   4       20.13       37.96     25.05 o 
  15   8   4      664.88      663.94     69.42 o 
  16   8   4       55.05       31.79     39.54 o 
  17   8   4      388.10      460.03     76.16 o 
   0   9   4     1618.62     1551.94    207.74 o 
   1   9   4     8503.68     8480.16    451.57 o 
   2   9   4     7259.04     7288.30    411.12 o 
   3   9   4     1517.14     1668.91    106.08 o 
   4   9   4     2543.78     2604.63    161.00 o 
   5   9   4      976.33      984.79     63.98 o 
   6   9   4     1035.61     1146.04     95.74 o 
   7   9   4     6104.60     6124.85    332.94 o 
   8   9   4      447.39      430.98     39.75 o 
   9   9   4        0.98       -8.85     15.08 o 
  10   9   4      698.49      702.20     50.28 o 
  11   9   4     1850.96     1871.81    107.30 o 
  12   9   4        0.09      -11.08     21.15 o 
  13   9   4      355.89      290.04     54.22 o 
  14   9   4        0.34      -15.90     24.30 o 
  15   9   4        0.12      -17.35     26.83 o 
  16   9   4       47.58       57.94     43.79 o 
   0  10   4       12.76       12.08     13.30 o 
   1  10   4     7225.11     8030.72    447.53 o 
   2  10   4      561.07      511.71     45.59 o 
   3  10   4      270.52      241.85     25.11 o 
   4  10   4     2422.61     2292.65    143.22 o 
   5  10   4      428.20      402.33     37.86 o 
   6  10   4     1743.98     1703.54    102.01 o 
   7  10   4     2298.03     2360.57    134.62 o 
   8  10   4     1023.72     1184.88     77.92 o 
   9  10   4     2167.70     2143.46    116.28 o 
  10  10   4     1854.53     1906.22    117.73 o 
  11  10   4      630.57      646.17     59.18 o 
  12  10   4       64.21       53.90     22.83 o 
  13  10   4       90.18       65.78     27.29 o 
  14  10   4      366.57      402.16     45.77 o 
  15  10   4      115.65      154.12     33.93 o 
  16  10   4       46.41       51.03     38.95 o 
   0  11   4    32151.79    33941.42   3296.10 o 
   1  11   4     1791.59     1950.59     92.52 o 
   2  11   4     5430.91     4861.52    237.16 o 
   3  11   4      706.40      658.40     38.40 o 
   4  11   4     4363.89     4450.28    283.63 o 
   5  11   4      651.07      574.61     43.23 o 
   6  11   4     3846.15     3871.14    213.47 o 
   7  11   4     5361.23     5481.00    298.48 o 
   8  11   4       49.22       67.33     19.76 o 
   9  11   4        3.49       12.91     17.33 o 
  10  11   4        9.00       22.77     19.95 o 
  11  11   4        1.39       20.95     19.76 o 
  12  11   4      102.99      110.03     37.65 o 
  13  11   4        3.02       30.03     22.80 o 
  14  11   4      388.19      530.48     70.01 o 
  15  11   4       33.37       33.13     28.01 o 
  16  11   4      433.82      439.74     56.32 o 
   1  12   4      887.36      977.05     67.21 o 
   2  12   4       93.15       88.56     13.17 o 
   3  12   4     2309.72     2235.01    109.94 o 
   4  12   4     1191.49     1282.07     80.44 o 
   5  12   4     2740.92     2637.87    149.36 o 
   6  12   4      999.01      996.24     66.66 o 
   7  12   4     9578.04    10131.25    534.58 o 
   8  12   4      535.82      491.29     43.13 o 
   9  12   4     2866.29     2823.51    150.59 o 
  10  12   4      790.83      656.19     58.26 o 
  11  12   4     2208.88     2437.09    134.29 o 
  12  12   4        4.30       -4.15     20.91 o 
  13  12   4     2470.05     2703.89    149.72 o 
  14  12   4       17.31       28.71     24.50 o 
  15  12   4      596.05      664.90     83.10 o 
  16  12   4        0.60       10.66     35.61 o 
   0  13   4     7797.51     6884.06    471.17 o 
   1  13   4     3523.93     3394.58    175.13 o 
   2  13   4    14930.52    14259.63    644.73 o 
   3  13   4     8043.03     7395.58    347.13 o 
   4  13   4     7550.63     7867.40    393.83 o 
   5  13   4      206.62      225.22     24.35 o 
   6  13   4     4286.15     4346.94    256.31 o 
   7  13   4     6140.35     6322.99    345.74 o 
   8  13   4      424.41      384.40     37.33 o 
   9  13   4     1180.12     1148.36     71.96 o 
  10  13   4        3.06       28.99     24.64 o 
  11  13   4     2656.69     2795.07    151.59 o 
  12  13   4       63.11       38.12     23.38 o 
  13  13   4      655.89      649.68     55.09 o 
  14  13   4      789.39      758.22     59.95 o 
  15  13   4       11.97       41.94     28.22 o 
  16  13   4      193.26      245.13     41.87 o 
   0  14   4     1306.69     1326.13    128.31 o 
   1  14   4       21.03        7.77      8.93 o 
   2  14   4      133.08       79.33     24.18 o 
   3  14   4     2005.77     2047.19    111.55 o 
   4  14   4     7459.02     7472.92    375.60 o 
   5  14   4     3226.44     3510.77    179.28 o 
   6  14   4     4210.59     4450.92    246.66 o 
   7  14   4     2005.34     2090.04    126.38 o 
   8  14   4     3285.83     3355.07    191.39 o 
   9  14   4     3177.18     3092.98    178.24 o 
  10  14   4     1269.63     1364.99     95.99 o 
  11  14   4     1452.61     1488.19    102.16 o 
  12  14   4      173.63      289.97     35.79 o 
  13  14   4     1169.35     1133.25     77.29 o 
  14  14   4       11.11       -6.62     25.30 o 
  15  14   4      273.44      222.82     35.07 o 
   0  15   4        6.61       16.07     13.19 o 
   1  15   4       37.58       26.69     10.87 o 
   2  15   4      479.94      439.17     29.15 o 
   3  15   4        1.97       27.86     11.81 o 
   4  15   4      266.21      270.36     27.76 o 
   5  15   4      299.76      257.75     25.86 o 
   6  15   4       57.20       69.60     18.38 o 
   7  15   4       12.01       -8.76     19.23 o 
   8  15   4      281.82      230.11     31.14 o 
   9  15   4     1104.06     1030.48     73.69 o 
  10  15   4        2.63      -18.84     18.84 o 
  11  15   4      289.79      298.63     37.41 o 
  12  15   4      213.88      243.32     32.88 o 
  13  15   4        3.65       17.51     25.69 o 
  14  15   4        0.57      -24.29     24.29 o 
  15  15   4       66.12       50.80     28.93 o 
   0  16   4     1720.77     1722.73    118.79 o 
   1  16   4        0.20       -8.18      8.18 o 
   2  16   4      228.95      216.69     37.79 o 
   3  16   4      274.21      249.42     31.74 o 
   4  16   4        3.00       15.65     15.17 o 
   5  16   4      806.95      864.79     53.77 o 
   6  16   4     3111.06     3297.28    162.04 o 
   7  16   4       27.16       68.91     20.56 o 
   8  16   4      165.61      103.06     27.09 o 
   9  16   4        3.31        5.42     21.19 o 
  10  16   4      110.47       56.64     24.33 o 
  11  16   4        8.22       27.04     22.31 o 
  12  16   4       46.82       94.65     26.60 o 
  13  16   4      678.18      579.46     57.31 o 
  14  16   4       43.46       10.46     26.34 o 
  15  16   4      106.94      157.08     35.27 o 
   0  17   4     2919.33     2730.36    167.72 o 
   1  17   4      580.06      488.37     30.40 o 
   2  17   4     1664.86     1580.97     90.91 o 
   3  17   4     5885.86     5859.33    292.54 o 
   4  17   4      550.34      706.19     49.86 o 
   5  17   4      141.14      103.03     22.72 o 
   6  17   4     2048.79     2451.49    152.98 o 
   7  17   4      860.01      766.86     52.45 o 
   8  17   4      529.69      466.11     40.83 o 
   9  17   4       34.95       28.62     21.13 o 
  10  17   4        2.57       21.59     22.89 o 
  11  17   4      338.75      336.39     38.60 o 
  12  17   4      102.48      114.19     29.19 o 
  13  17   4      319.50      281.92     39.29 o 
  14  17   4        1.03      -13.77     27.19 o 
   0  18   4        3.64        8.82     16.86 o 
   1  18   4      235.00      247.81     26.17 o 
   2  18   4       24.90        3.65     15.68 o 
   3  18   4     1609.43     1588.30     96.80 o 
   4  18   4     2463.23     2509.89    134.90 o 
   5  18   4     1386.85     1530.54     86.87 o 
   6  18   4     2952.26     3109.95    264.61 o 
   7  18   4     2316.97     2538.83    148.71 o 
   8  18   4       30.81        5.33     20.31 o 
   9  18   4     2106.09     2087.50    120.41 o 
  10  18   4        0.23       18.60     22.46 o 
  11  18   4     1732.64     1784.22    120.44 o 
  12  18   4      199.79      228.63     45.05 o 
  13  18   4     1293.97     1232.61    101.41 o 
  14  18   4       71.09       65.17     30.68 o 
   0  19   4     4978.00     5177.09    375.18 o 
   1  19   4        3.02      -16.74     16.74 o 
   2  19   4     5432.40     5548.22    292.67 o 
   3  19   4      200.62      208.50     26.78 o 
   4  19   4     3828.58     3963.00    205.53 o 
   5  19   4     1446.46     1288.83     96.53 o 
   6  19   4     1509.63     1683.02    117.19 o 
   7  19   4     1385.37     1592.03    105.61 o 
   8  19   4     1274.57     1315.57     86.98 o 
   9  19   4      157.14      224.73     30.63 o 
  10  19   4      368.85      342.85     44.32 o 
  11  19   4        8.84       -3.08     21.70 o 
  12  19   4       15.24        3.97     23.01 o 
  13  19   4        4.60       30.44     28.76 o 
  14  19   4        1.43      -31.15     31.15 o 
   0  20   4     1806.28     1496.05    117.04 o 
   1  20   4       40.18       28.09     18.00 o 
   2  20   4       28.35       13.38     18.08 o 
   3  20   4        8.73        0.54     16.98 o 
   4  20   4      726.30      793.31     74.43 o 
   5  20   4     1786.86     1662.79    100.08 o 
   6  20   4        6.26       22.57     19.54 o 
   7  20   4      860.04     1010.68     77.66 o 
   8  20   4     1181.85     1137.99     72.18 o 
   9  20   4      918.09      922.48     79.69 o 
  10  20   4      566.05      583.41     48.65 o 
  11  20   4     1023.47     1077.09     65.89 o 
  12  20   4        1.18      -25.41     25.41 o 
  13  20   4      602.99      664.23     59.13 o 
   0  21   4      493.69      565.56    130.35 o 
   1  21   4      871.01      748.48     53.30 o 
   2  21   4      347.37      277.36     30.62 o 
   3  21   4      580.33      580.18     47.38 o 
   4  21   4      454.48      516.34     43.58 o 
   5  21   4      145.42      120.64     25.64 o 
   6  21   4        6.08      -14.34     20.63 o 
   7  21   4       60.71       60.75     28.48 o 
   8  21   4      217.52      213.02     36.83 o 
   9  21   4       16.33      -11.54     22.25 o 
  10  21   4       43.12       19.53     25.78 o 
  11  21   4      199.01      228.41     32.25 o 
  12  21   4       56.44        8.20     29.25 o 
  13  21   4       12.42       34.44     34.47 o 
   0  22   4      415.17      412.80    171.39 o 
   1  22   4       30.03        0.01     24.04 o 
   2  22   4      415.15      391.78     37.27 o 
   3  22   4       21.25      -18.66     18.66 o 
   4  22   4       10.16      -18.46     18.46 o 
   5  22   4        0.06       -5.11     21.11 o 
   6  22   4        3.86      -18.04     19.74 o 
   7  22   4       23.77       18.77     22.34 o 
   8  22   4        3.47       -4.51     22.38 o 
   9  22   4       27.87       23.30     23.82 o 
  10  22   4      183.59      178.53     45.17 o 
  11  22   4        9.29      -24.66     27.45 o 
  12  22   4       44.76       51.95     30.68 o 
   0  23   4     2914.52     2979.19    309.19 o 
   1  23   4      577.99      550.35     57.75 o 
   2  23   4     2990.21     2895.16    266.65 o 
   3  23   4        6.76       34.69     21.03 o 
   4  23   4     2866.40     2778.55    226.32 o 
   5  23   4        6.78       22.04     22.70 o 
   6  23   4      742.09      707.48     82.77 o 
   7  23   4      833.72     1007.51    112.84 o 
   8  23   4      895.09     1086.04     90.98 o 
   9  23   4      470.37      535.36     53.81 o 
  10  23   4       81.39       89.67     33.62 o 
  11  23   4        1.48      -14.44     28.13 o 
  12  23   4       43.35        3.92     50.37 o 
   0  24   4      748.33      775.20    109.75 o 
   1  24   4      133.44      143.89     35.15 o 
   2  24   4      370.84      426.46     60.71 o 
   3  24   4      287.98      317.20     36.23 o 
   4  24   4      231.21      269.88     37.03 o 
   5  24   4     1686.56     1752.82    105.34 o 
   6  24   4       28.02       86.40     28.68 o 
   7  24   4     2103.58     1974.13    159.55 o 
   8  24   4       19.59       46.96     25.37 o 
   9  24   4     2202.34     2349.11    159.11 o 
  10  24   4      133.12      205.15     41.77 o 
  11  24   4     1169.15     1120.01     79.93 o 
   0  25   4    11101.75    11441.24   1456.77 o 
   1  25   4        4.04       11.25     45.48 o 
   2  25   4     7008.65     6609.07    768.36 o 
   3  25   4       67.98       86.97     39.97 o 
   4  25   4     3222.91     3408.36    264.66 o 
   5  25   4      133.30      134.00     30.01 o 
   6  25   4     1504.34     1524.37    126.95 o 
   7  25   4        1.22       69.18     27.14 o 
   8  25   4      403.96      437.39     43.78 o 
   9  25   4       75.98       58.54     34.47 o 
  10  25   4       90.48       99.08     36.70 o 
   0  26   4      241.35      264.86     64.17 o 
   1  26   4       81.70       53.88     39.37 o 
   2  26   4        1.24       48.61     36.18 o 
   3  26   4      507.57      382.62     51.42 o 
   4  26   4     1091.98     1100.30    110.39 o 
   5  26   4     1130.75     1037.64    109.53 o 
   6  26   4      138.62      122.59     31.86 o 
   7  26   4     2095.48     1924.42    168.02 o 
   8  26   4       23.37       13.92     27.05 o 
   9  26   4     1149.62      882.79     94.90 o 
  10  26   4        6.54      -12.47     41.81 o 
   0  27   4      658.57      899.36    289.33 o 
   1  27   4      812.50      974.87    114.91 o 
   2  27   4     1164.72     1379.90    182.47 o 
   3  27   4       98.23      225.85     43.79 o 
   4  27   4     1385.49     1341.43    176.92 o 
   5  27   4       17.09       74.07     29.26 o 
   6  27   4      541.85      578.04     55.53 o 
   7  27   4        3.98        6.79     28.05 o 
   8  27   4        3.35       15.04     33.59 o 
   9  27   4        2.28       15.52     36.38 o 
   0  28   4      103.50       41.39     53.09 o 
   1  28   4       10.04       53.43     35.30 o 
   2  28   4      141.77      134.72     52.40 o 
   3  28   4       82.91      115.08     55.59 o 
   4  28   4       25.46       42.40     35.19 o 
   5  28   4       33.00       35.55     30.83 o 
   6  28   4       27.53       31.83     29.63 o 
   7  28   4       37.28       83.15     40.27 o 
   8  28   4        7.46      -15.48     36.85 o 
   0  29   4     1306.72     1566.04    190.12 o 
   1  29   4      214.14      339.65     53.68 o 
   2  29   4      423.11      403.88    114.64 o 
   3  29   4      353.63      337.70     54.48 o 
   4  29   4      337.63      309.33     50.20 o 
   5  29   4      203.50      273.82     55.18 o 
   6  29   4      482.71      557.69     58.63 o 
   0  30   4     1315.90     1867.95    330.79 o 
   1  30   4        3.69      -46.14     46.14 o 
   2  30   4        7.66       23.26     52.67 o 
   3  30   4       17.35       51.34     38.37 o 
   4  30   4      103.14      140.03     45.97 o 
   5  30   4      243.94      233.31     50.98 o 
   0  31   4     1413.44     1502.62    526.13 o 
   1  31   4      162.20      200.65     74.28 o 
   2  31   4     2046.36     2623.14    209.34 o 
   3  31   4      161.66      236.02     91.81 o 
   2   1   5     3212.88     2938.49    190.39 o 
   3   1   5     5643.49     5550.35    326.22 o 
   4   1   5       25.42       36.26     13.87 o 
   5   1   5     1149.43     1065.29     62.37 o 
   6   1   5       39.41       40.98     10.82 o 
   7   1   5     1953.22     2303.51    130.69 o 
   8   1   5      216.98      262.30     24.67 o 
   9   1   5      938.00     1037.66     73.16 o 
  10   1   5       31.97       48.89     38.43 o 
  11   1   5      366.45      401.44     65.00 o 
  12   1   5      149.32      156.48     45.11 o 
  13   1   5       85.84       26.72     82.93 o 
  14   1   5      154.56       70.03     44.31 o 
  15   1   5      486.16      472.06    120.71 o 
  16   1   5       46.23       93.29     46.86 o 
  17   1   5       75.66      119.07     49.85 o 
   1   2   5      788.39      735.30    112.41 o 
   2   2   5       94.03      146.09     27.68 o 
   3   2   5      292.17      293.96     25.39 o 
   4   2   5     6777.03     6825.61    356.15 o 
   5   2   5      220.80      243.47     20.71 o 
   6   2   5     4495.00     4732.67    257.02 o 
   7   2   5       45.70       58.43     11.19 o 
   8   2   5     9486.08    10947.01    692.63 o 
   9   2   5      196.17      305.27     49.45 o 
  10   2   5     4854.65     5321.00    337.61 o 
  11   2   5       40.32       43.89     35.39 o 
  12   2   5      677.31      631.82     87.19 o 
  13   2   5      229.01      187.20     51.46 o 
  14   2   5     1707.99     1854.12    229.44 o 
  15   2   5        8.58       46.71     41.03 o 
  16   2   5      801.83      795.32    108.76 o 
   1   3   5    24126.96    23717.44   2007.38 o 
   2   3   5        0.09       19.63     16.38 o 
   3   3   5    11660.85    11056.41    637.26 o 
   4   3   5      126.54      130.83     16.37 o 
   5   3   5     9354.47     9016.54    474.19 o 
   6   3   5      266.64      332.38     25.49 o 
   7   3   5     7609.88     8012.93    509.11 o 
   8   3   5        2.72       64.97     19.03 o 
   9   3   5     2318.06     2712.00    166.48 o 
  10   3   5      210.85      271.19     44.99 o 
  11   3   5       95.41       83.50     24.89 o 
  12   3   5       53.82       81.72     41.46 o 
  13   3   5       48.38       14.50     38.83 o 
  14   3   5       74.30       58.80     52.52 o 
  15   3   5      565.53      524.24    110.57 o 
  16   3   5       28.14       97.89     63.58 o 
   1   4   5       74.19       84.86     25.54 o 
   2   4   5     8027.93     8842.72    666.08 o 
   3   4   5        8.54       20.06     10.69 o 
   4   4   5     2441.85     2025.02    121.56 o 
   5   4   5      717.07      692.45     45.01 o 
   6   4   5     5417.13     5307.81    339.74 o 
   7   4   5      158.09      213.61     29.95 o 
   8   4   5     6414.24     6784.38    398.05 o 
   9   4   5      553.26      668.19     85.38 o 
  10   4   5     6691.51     7300.84    425.82 o 
  11   4   5        3.59       17.69     21.62 o 
  12   4   5     4137.44     4284.16    398.09 o 
  13   4   5       94.43       76.42     41.64 o 
  14   4   5     1316.34     1182.88    136.66 o 
  15   4   5       95.52       48.25     42.94 o 
  16   4   5      685.55      624.53     93.58 o 
   1   5   5      425.86      379.36     35.07 o 
   2   5   5     1446.36     1259.85     89.14 o 
   3   5   5     8439.26     8023.55    452.72 o 
   4   5   5     1008.30      954.44     62.47 o 
   5   5   5     6310.18     6560.72    389.39 o 
   6   5   5      107.54       88.56     15.86 o 
   7   5   5     1407.68     1520.17    124.79 o 
   8   5   5      230.38      317.79     32.02 o 
   9   5   5      208.82      321.28     34.42 o 
  10   5   5        5.95       80.03     38.96 o 
  11   5   5       64.94       57.33     24.01 o 
  12   5   5     1218.96     1339.91    103.07 o 
  13   5   5      171.40       96.05     44.08 o 
  14   5   5        8.24       43.00     40.91 o 
  15   5   5       20.91       65.84     44.94 o 
  16   5   5        7.37       69.62     45.57 o 
   1   6   5      148.26      122.82     18.70 o 
   2   6   5       51.58       91.15     31.10 o 
   3   6   5     2268.35     2470.05    160.68 o 
   4   6   5      599.24      571.89     44.37 o 
   5   6   5        1.34       28.91     10.37 o 
   6   6   5       28.60       63.17     20.60 o 
   7   6   5      655.82      656.56     64.68 o 
   8   6   5        5.67       20.34     17.09 o 
   9   6   5      985.89     1133.75     80.65 o 
  10   6   5       24.57       56.27     22.09 o 
  11   6   5      147.95      138.67     32.57 o 
  12   6   5      431.45      566.09     80.69 o 
  13   6   5       65.23       97.95     42.94 o 
  14   6   5        0.99        6.50     36.98 o 
  15   6   5        0.14        8.12     41.46 o 
  16   6   5        0.08      -16.44     42.34 o 
   1   7   5      433.39      366.10     46.25 o 
   2   7   5     3240.90     3286.82    217.66 o 
   3   7   5      621.64      541.96     44.20 o 
   4   7   5      322.21      332.86     23.53 o 
   5   7   5     1438.42     1629.21    135.23 o 
   6   7   5       18.39       -2.30     17.92 o 
   7   7   5      921.38      982.76     69.91 o 
   8   7   5       42.88       70.35     20.10 o 
   9   7   5      166.57      187.89     28.20 o 
  10   7   5       42.80       22.89     21.49 o 
  11   7   5       40.85       87.34     25.85 o 
  12   7   5      785.27      918.39     82.26 o 
  13   7   5      197.75      169.65     36.01 o 
  14   7   5        0.14       -7.27     36.71 o 
  15   7   5       12.32       17.51     40.40 o 
  16   7   5       12.57       22.51     46.07 o 
   1   8   5      590.42      615.28     43.65 o 
   2   8   5     2928.03     3019.91    196.64 o 
   3   8   5     1490.05     1337.34     93.48 o 
   4   8   5     4316.37     4316.18    269.16 o 
   5   8   5     1850.26     1841.71    148.38 o 
   6   8   5     1850.04     1853.09    152.95 o 
   7   8   5      829.53      863.05     64.49 o 
   8   8   5     2585.23     2817.75    170.14 o 
   9   8   5     1079.81     1117.07     80.92 o 
  10   8   5     1426.58     1575.75    107.57 o 
  11   8   5      169.90      158.59     43.11 o 
  12   8   5     2214.32     2496.64    162.30 o 
  13   8   5      180.42      212.93     44.44 o 
  14   8   5      644.35      550.96     85.29 o 
  15   8   5      175.98      110.74     79.24 o 
  16   8   5      129.40      117.99     51.69 o 
   1   9   5     8010.17     7542.79    402.60 o 
   2   9   5     1696.32     1622.03     99.24 o 
   3   9   5    14006.55    14098.79    898.22 o 
   4   9   5     1493.77     1423.32    132.76 o 
   5   9   5    16910.06    17525.22   1314.47 o 
   6   9   5      976.93     1103.40     97.72 o 
   7   9   5     4592.08     4717.56    305.38 o 
   8   9   5     1613.01     1831.31    117.70 o 
   9   9   5       55.45       86.15     25.66 o 
  10   9   5      589.68      648.50     56.48 o 
  11   9   5      342.02      428.78     45.04 o 
  12   9   5     1232.82     1403.48    101.58 o 
  13   9   5       26.87       45.72     27.65 o 
  14   9   5       76.48       94.51     34.14 o 
  15   9   5       85.24       64.71     84.77 o 
  16   9   5        0.20       14.08     43.29 o 
   1  10   5     8509.20     8966.49    478.90 o 
   2  10   5      797.50      936.07     70.75 o 
   3  10   5      182.47      220.21     32.30 o 
   4  10   5     3101.19     3222.87    229.52 o 
   5  10   5     1794.90     1913.13    144.95 o 
   6  10   5     4210.34     4497.79    381.97 o 
   7  10   5       13.51       38.50     26.52 o 
   8  10   5     2644.92     2871.25    167.65 o 
   9  10   5      856.64      972.24     71.01 o 
  10  10   5     2157.23     2392.08    190.24 o 
  11  10   5      860.79      857.58     70.15 o 
  12  10   5     1311.26     1621.54    125.85 o 
  13  10   5       19.59       -0.46     27.23 o 
  14  10   5      728.87      732.08     96.82 o 
  15  10   5       21.33       78.45     61.74 o 
  16  10   5      302.06      217.17    147.43 o 
   1  11   5    13182.25    13783.43    819.26 o 
   2  11   5     2186.46     2177.51    147.25 o 
   3  11   5     3309.45     2915.82    235.14 o 
   4  11   5     1293.12     1311.11    105.60 o 
   5  11   5     1007.44      987.23     84.68 o 
   6  11   5       32.74       50.47     23.32 o 
   7  11   5     4373.27     4308.39    287.14 o 
   8  11   5      211.07      234.51     55.70 o 
   9  11   5     6773.86     6940.24    391.19 o 
  10  11   5       78.76       81.15     25.71 o 
  11  11   5       74.77      108.03     28.71 o 
  12  11   5      416.83      465.74     50.25 o 
  13  11   5      338.62      304.10     43.31 o 
  14  11   5        1.37       40.97     31.97 o 
  15  11   5      176.83      281.07    137.29 o 
   1  12   5     1694.18     1812.14    111.14 o 
   2  12   5      133.11      134.99     35.34 o 
   3  12   5       36.95       19.09     13.43 o 
   4  12   5     1253.90     1272.92    127.29 o 
   5  12   5      371.52      385.05     84.32 o 
   6  12   5     4893.03     5231.61    398.41 o 
   7  12   5      655.41      763.64     78.21 o 
   8  12   5     1729.45     1918.71    130.57 o 
   9  12   5       89.21      101.99     28.34 o 
  10  12   5       96.97       59.49     25.12 o 
  11  12   5      175.33      213.39     36.40 o 
  12  12   5       23.37       26.35     26.43 o 
  13  12   5      104.86      126.65     34.35 o 
  14  12   5        1.29       20.18     29.14 o 
  15  12   5       71.33       99.56     37.17 o 
   1  13   5      685.26      669.10     49.79 o 
   2  13   5      515.70      505.63     50.66 o 
   3  13   5      144.28      118.55     20.92 o 
   4  13   5       67.50       68.26     20.12 o 
   5  13   5      619.19      586.01     67.63 o 
   6  13   5      296.44      275.40     42.84 o 
   7  13   5      154.00      133.24     25.42 o 
   8  13   5        3.44       19.56     21.85 o 
   9  13   5      267.65      202.21     29.49 o 
  10  13   5      168.21      119.46     29.03 o 
  11  13   5        5.36        3.52     25.58 o 
  12  13   5        7.36        6.56     26.72 o 
  13  13   5        5.37      -17.39     26.87 o 
  14  13   5       60.82       68.21     32.36 o 
  15  13   5        1.28      -32.44     32.44 o 
   1  14   5     3197.04     2969.51    189.28 o 
   2  14   5      595.92      519.45     61.54 o 
   3  14   5      125.21      147.19     21.22 o 
   4  14   5        9.62        2.45     14.16 o 
   5  14   5      182.43      141.17     23.38 o 
   6  14   5      895.87      862.85     68.67 o 
   7  14   5      340.61      358.14     37.39 o 
   8  14   5     2410.05     2694.38    177.04 o 
   9  14   5      801.89      876.55     69.41 o 
  10  14   5     1445.33     1614.71     97.85 o 
  11  14   5       36.88       11.69     22.79 o 
  12  14   5     1103.20     1254.87    110.99 o 
  13  14   5       33.11       64.56     31.59 o 
  14  14   5      433.70      501.21     55.35 o 
  15  14   5      324.97      291.93     51.34 o 
   1  15   5    10310.93     9879.64    549.75 o 
   2  15   5      984.52     1015.37     63.90 o 
   3  15   5     3559.36     3544.40    183.95 o 
   4  15   5     1257.12     1273.79     78.56 o 
   5  15   5       28.93       45.62     18.57 o 
   6  15   5     1583.82     1682.91    124.01 o 
   7  15   5      567.46      591.33     57.97 o 
   8  15   5      764.10      840.73     67.66 o 
   9  15   5      826.26      876.06     98.45 o 
  10  15   5        7.17       13.18     23.17 o 
  11  15   5        7.66      -15.64     23.29 o 
  12  15   5      208.36      188.42     33.91 o 
  13  15   5      487.34      440.56     50.23 o 
  14  15   5       71.26       34.94     31.93 o 
   1  16   5      297.81      231.80     57.31 o 
   2  16   5        8.92       -1.61     14.60 o 
   3  16   5      955.62      798.39     55.26 o 
   4  16   5     1830.81     1851.15    106.64 o 
   5  16   5      323.52      317.16     32.96 o 
   6  16   5     6355.21     6484.03    330.60 o 
   7  16   5      224.51      249.77     32.71 o 
   8  16   5     4499.86     4538.78    231.90 o 
   9  16   5      115.78      132.23     29.70 o 
  10  16   5     2750.31     2869.83    196.82 o 
  11  16   5      411.60      430.11     43.59 o 
  12  16   5     1651.91     1681.09    122.12 o 
  13  16   5        4.27        8.38     28.75 o 
  14  16   5     1308.00     1214.65    114.59 o 
   1  17   5      869.51      908.33     64.05 o 
   2  17   5        8.91       21.46     18.66 o 
   3  17   5     4881.48     4548.42    233.80 o 
   4  17   5     2185.48     2246.44    126.34 o 
   5  17   5     1995.67     2035.60    130.33 o 
   6  17   5       50.59       90.88     22.26 o 
   7  17   5      257.93      291.44     33.27 o 
   8  17   5       50.32       51.57     22.52 o 
   9  17   5       32.12       17.80     22.30 o 
  10  17   5      252.51      308.39     38.08 o 
  11  17   5      295.77      269.60     38.92 o 
  12  17   5       41.29       42.91     27.99 o 
  13  17   5        2.89       36.12     29.80 o 
  14  17   5        2.02       21.37     33.15 o 
   1  18   5      532.77      537.24     64.32 o 
   2  18   5      103.20      122.57     26.92 o 
   3  18   5      390.13      357.90     34.30 o 
   4  18   5      996.39     1079.15     71.28 o 
   5  18   5     1539.46     1511.92    101.83 o 
   6  18   5       30.79        7.38     20.52 o 
   7  18   5       60.59       21.78     29.36 o 
   8  18   5        8.15        6.18     20.64 o 
   9  18   5      546.28      561.04     48.33 o 
  10  18   5      590.27      665.64     61.99 o 
  11  18   5       76.97       21.92     24.34 o 
  12  18   5       74.98       86.24     33.02 o 
  13  18   5        8.17        2.80     29.35 o 
   1  19   5     1465.54     1421.65     97.94 o 
   2  19   5       84.70       84.97     32.68 o 
   3  19   5      452.60      506.61     42.17 o 
   4  19   5      261.01      219.63     28.48 o 
   5  19   5      282.15      357.58     58.47 o 
   6  19   5     1431.52     1442.87    109.85 o 
   7  19   5      109.51       77.53     25.89 o 
   8  19   5      564.94      505.00     43.82 o 
   9  19   5      443.48      488.22     45.88 o 
  10  19   5       13.29      -22.61     22.61 o 
  11  19   5       56.05       32.15     25.09 o 
  12  19   5      630.79      625.94     51.04 o 
  13  19   5       11.10       50.11     29.08 o 
   1  20   5      153.38      210.95     65.97 o 
   2  20   5       11.17       31.98     18.89 o 
   3  20   5      300.36      277.27     31.71 o 
   4  20   5      397.88      357.85     39.68 o 
   5  20   5        0.76       37.19     21.82 o 
   6  20   5      560.15      647.79     51.91 o 
   7  20   5      133.43      151.22     28.73 o 
   8  20   5      727.25      779.30     56.17 o 
   9  20   5       85.00       75.55     33.17 o 
  10  20   5     1135.13     1150.14     75.71 o 
  11  20   5       61.36       38.60     25.33 o 
  12  20   5      286.11      324.66     48.66 o 
   1  21   5     6770.60     6806.38    596.89 o 
   2  21   5      125.33      110.44     26.87 o 
   3  21   5     9192.02     8211.13    502.32 o 
   4  21   5      626.63      645.35     60.21 o 
   5  21   5     4857.03     5069.99    275.72 o 
   6  21   5      116.37      114.43     26.94 o 
   7  21   5     1833.90     1988.94    116.89 o 
   8  21   5       79.50       64.47     27.65 o 
   9  21   5       72.80       55.25     31.69 o 
  10  21   5      132.06      125.26     31.13 o 
  11  21   5       88.07       40.55     26.65 o 
  12  21   5       18.89       29.35     27.95 o 
   1  22   5        1.53        0.05     26.85 o 
   2  22   5      765.90      839.29     81.41 o 
   3  22   5      923.63     1006.05     76.47 o 
   4  22   5     1722.28     1753.24    148.65 o 
   5  22   5     2251.05     2343.43    198.39 o 
   6  22   5      436.21      427.76     43.25 o 
   7  22   5      298.85      272.64     36.10 o 
   8  22   5     1544.45     1648.44    164.49 o 
   9  22   5       80.93       59.27     26.74 o 
  10  22   5     1761.75     1966.54    158.22 o 
  11  22   5       15.63      -24.08     24.08 o 
   1  23   5     3123.56     3143.58    288.60 o 
   2  23   5      349.69      337.29     57.19 o 
   3  23   5     3140.35     3072.17    392.73 o 
   4  23   5      357.67      363.38     38.86 o 
   5  23   5      697.68      657.16     58.85 o 
   6  23   5       61.60      100.24     28.69 o 
   7  23   5      493.47      420.67     44.36 o 
   8  23   5        0.28       -8.05     26.09 o 
   9  23   5      276.83      242.49     37.66 o 
  10  23   5        5.82       75.59     42.48 o 
  11  23   5       30.86       19.76     32.25 o 
   1  24   5      544.91      546.98     63.09 o 
   2  24   5       64.89      131.80     35.60 o 
   3  24   5      192.57      137.18     36.14 o 
   4  24   5       11.30        7.30     27.05 o 
   5  24   5        1.46       12.95     24.09 o 
   6  24   5      985.45      986.48    105.83 o 
   7  24   5       41.22       28.66     26.23 o 
   8  24   5      239.76      220.15     39.19 o 
   9  24   5       34.11        5.64     39.56 o 
  10  24   5      320.25      282.92     39.95 o 
   1  25   5       79.94       60.82     31.96 o 
   2  25   5      623.07      710.02     74.45 o 
   3  25   5      191.94      206.18     77.61 o 
   4  25   5        0.88       21.82     55.13 o 
   5  25   5      139.16      119.94     50.46 o 
   6  25   5      577.80      600.24     53.97 o 
   7  25   5      120.03      158.27     33.07 o 
   8  25   5      185.42      173.68     37.81 o 
   9  25   5       41.18       67.68     50.01 o 
   1  26   5      154.23      140.84     40.63 o 
   2  26   5       63.97       55.08     36.56 o 
   3  26   5      173.79      175.86     40.36 o 
   4  26   5       48.58       27.38     34.70 o 
   5  26   5      209.86      175.00     42.31 o 
   6  26   5      269.96      287.01     39.11 o 
   7  26   5       45.61       22.74     29.91 o 
   8  26   5      196.70      149.92     35.22 o 
   1  27   5     2595.33     3203.03    604.87 o 
   2  27   5       76.88       69.52     61.44 o 
   3  27   5      826.85      966.16    176.35 o 
   4  27   5       15.29      -14.57     32.97 o 
   5  27   5      192.22      196.16     45.51 o 
   6  27   5       14.53       47.98     36.96 o 
   7  27   5      482.80      423.50     48.28 o 
   1  28   5       27.40       31.25     59.03 o 
   2  28   5       22.70       77.26     51.60 o 
   3  28   5        2.96       -3.73     36.39 o 
   4  28   5      459.80      535.28    103.21 o 
   5  28   5        0.80       18.10     35.58 o 
   6  28   5     1349.04     1409.76    126.19 o 
   1  29   5     2939.40     3274.61    487.56 o 
   2  29   5      170.95      196.38     46.75 o 
   3  29   5     1124.21     1124.71    107.46 o 
   4  29   5       49.54       77.12     49.47 o 
   1  30   5        0.25      -34.68     34.68 o 
   2  30   5       22.34        5.19     39.19 o 
   2   0   6     6580.87     6379.46    479.87 o 
   3   0   6      254.83      312.82     55.92 o 
   4   0   6      232.49      210.33     30.17 o 
   5   0   6     4814.81     4972.40    378.83 o 
   6   0   6      102.10      110.73     23.94 o 
   7   0   6     8931.19     9424.29    811.90 o 
   8   0   6      115.94      130.68     52.52 o 
   9   0   6     4506.21     5113.92    665.27 o 
  10   0   6      424.05      506.78    110.57 o 
  11   0   6      133.68      245.10     79.24 o 
  12   0   6       30.55      106.89     62.66 o 
  13   0   6     1221.68      943.54    171.39 o 
  14   0   6      138.66      154.80     75.56 o 
  15   0   6     1391.63     1546.15    248.79 o 
  16   0   6      260.23      735.30    154.80 o 
   2   1   6     6191.74     5853.99    373.54 o 
   3   1   6     2304.07     2578.93    142.39 o 
   4   1   6     1691.48     1553.69     89.08 o 
   5   1   6        6.59       30.25     13.07 o 
   6   1   6     2028.29     2067.16    118.68 o 
   7   1   6      652.26      821.41     57.80 o 
   8   1   6     3946.35     4415.23    317.74 o 
   9   1   6     1188.91     1468.75    228.51 o 
  10   1   6     1590.16     1674.87    179.81 o 
  11   1   6      808.49      834.94    108.76 o 
  12   1   6       17.72        1.57     35.68 o 
  13   1   6      517.22      503.73     82.68 o 
  14   1   6      483.75      531.63     86.65 o 
  15   1   6      149.00      217.93     93.06 o 
  16   1   6      141.54      215.37     63.11 o 
   1   2   6      462.15      468.23     56.21 o 
   2   2   6        4.82        0.39     19.89 o 
   3   2   6      490.78      415.92     35.61 o 
   4   2   6        5.22        3.05     12.91 o 
   5   2   6      154.13      191.38     20.26 o 
   6   2   6       43.18       20.99     13.09 o 
   7   2   6     1231.50     1275.91     96.94 o 
   8   2   6       57.87       38.85     23.00 o 
   9   2   6      121.86      139.11     35.84 o 
  10   2   6      488.82      484.92     76.22 o 
  11   2   6      674.48      797.16    104.89 o 
  12   2   6       87.28       23.38     39.60 o 
  13   2   6     1013.66     1136.73    138.77 o 
  14   2   6       19.11       55.29     44.31 o 
  15   2   6      224.72      291.33     75.56 o 
  16   2   6      161.60      193.90     94.91 o 
   0   3   6     9823.43     9848.20   1232.87 o 
   1   3   6      263.20      330.07     36.39 o 
   2   3   6     1143.88     1208.26    105.33 o 
   3   3   6      702.88      788.30     56.37 o 
   4   3   6      171.47      154.90     20.05 o 
   5   3   6      382.10      386.59     29.99 o 
   6   3   6      647.70      719.97     61.31 o 
   7   3   6        0.09        0.59     19.95 o 
   8   3   6      588.65      720.90     63.14 o 
   9   3   6        6.33       21.98     23.21 o 
  10   3   6      642.09      556.92     82.06 o 
  11   3   6        5.03       15.40     38.70 o 
  12   3   6       70.88      123.76    106.89 o 
  13   3   6       44.06        1.36     39.62 o 
  14   3   6      365.13      500.39     83.98 o 
  15   3   6        1.13      -14.91     44.25 o 
  16   3   6        1.26       13.43     44.94 o 
   0   4   6     2316.20     1874.18    248.79 o 
   1   4   6       55.83       14.88     18.89 o 
   2   4   6     2130.98     2213.92    151.41 o 
   3   4   6      306.45      343.67     31.55 o 
   4   4   6      283.33      328.58     29.52 o 
   5   4   6     2431.50     2545.95    149.39 o 
   6   4   6     1737.83     1845.33    133.15 o 
   7   4   6     7881.60     8490.56    556.44 o 
   8   4   6     2380.71     2483.29    173.02 o 
   9   4   6     2316.08     2514.05    196.40 o 
  10   4   6       45.23       56.06     27.04 o 
  11   4   6       87.67       22.80     71.87 o 
  12   4   6       73.69      112.08     46.25 o 
  13   4   6      233.34      252.20     71.87 o 
  14   4   6       49.04       12.85     54.36 o 
  15   4   6      250.81      337.88     80.16 o 
   0   5   6    11542.21    11849.40   1007.73 o 
   1   5   6       63.80       50.00     17.22 o 
   2   5   6    13053.61    12911.71    828.45 o 
   3   5   6      291.47      274.33     29.46 o 
   4   5   6     4232.74     4053.22    214.40 o 
   5   5   6        7.21       -4.83     13.40 o 
   6   5   6      754.51      806.45     67.93 o 
   7   5   6      501.87      584.51     78.20 o 
   8   5   6      369.80      445.41     45.27 o 
   9   5   6     1213.12     1375.85    141.24 o 
  10   5   6        5.24      -22.63     23.32 o 
  11   5   6      226.48      136.37     49.52 o 
  12   5   6      127.71      105.75     99.51 o 
  13   5   6      665.23      491.62     93.06 o 
  14   5   6       79.02       53.36     44.83 o 
  15   5   6      518.83      522.69     87.31 o 
   0   6   6     4652.62     4615.17    378.49 o 
   1   6   6     2729.76     2673.45    180.12 o 
   2   6   6     5607.53     5619.51    363.33 o 
   3   6   6     2279.63     2062.56    139.25 o 
   4   6   6     2408.00     2339.22    153.68 o 
   5   6   6      705.08      771.92     73.99 o 
   6   6   6     2534.93     2595.79    178.95 o 
   7   6   6     4151.91     4060.60    270.15 o 
   8   6   6      655.58      764.46     66.37 o 
   9   6   6     2113.02     2474.35    175.71 o 
  10   6   6       17.66       39.89     24.56 o 
  11   6   6     4533.61     5487.05    395.54 o 
  12   6   6        5.66      -33.06     33.06 o 
  13   6   6     3434.29     3400.55    330.92 o 
  14   6   6      138.40      134.53     75.56 o 
  15   6   6      416.08      655.32    106.89 o 
   0   7   6     8492.56     9016.35    681.70 o 
   1   7   6       12.43       -2.68     13.91 o 
   2   7   6     8480.34     8906.80    574.62 o 
   3   7   6       44.32       55.26     16.59 o 
   4   7   6    10255.02     9982.84    749.90 o 
   5   7   6        4.72       -0.09     19.33 o 
   6   7   6     6335.04     6546.21    498.95 o 
   7   7   6     2068.49     2187.29    154.49 o 
   8   7   6      178.71      186.21     31.11 o 
   9   7   6       56.92       72.41     24.24 o 
  10   7   6      689.56      924.56     78.46 o 
  11   7   6      185.22      333.68     43.37 o 
  12   7   6        2.57      -21.64     73.71 o 
  13   7   6      479.24      752.46    105.53 o 
  14   7   6        0.61       35.24     48.75 o 
  15   7   6      155.80      225.50     70.03 o 
   0   8   6      449.32      490.03     52.92 o 
   1   8   6        1.51        4.98     12.44 o 
   2   8   6     2087.30     2162.72    149.38 o 
   3   8   6     2682.09     2485.28    208.23 o 
   4   8   6      478.75      545.44     59.03 o 
   5   8   6      259.76      282.46     38.85 o 
   6   8   6       75.84       60.04     24.10 o 
   7   8   6       34.29       32.48     21.81 o 
   8   8   6        1.18       18.68     28.20 o 
   9   8   6     2454.88     2702.76    189.65 o 
  10   8   6      173.79      198.89     34.23 o 
  11   8   6      907.21     1157.79    137.12 o 
  12   8   6        0.49      -14.08     28.85 o 
  13   8   6      739.99      645.85     97.50 o 
  14   8   6        0.37        0.67     42.94 o 
  15   8   6       99.00      112.37     51.69 o 
   0   9   6     5890.32     6318.71    476.52 o 
   1   9   6        7.70        5.41     12.72 o 
   2   9   6      862.99      909.34     62.57 o 
   3   9   6       98.57      160.58     44.25 o 
   4   9   6       72.99       59.23     37.42 o 
   5   9   6      248.28      204.62     53.41 o 
   6   9   6      176.55      178.32     33.03 o 
   7   9   6        1.38      -11.36     21.91 o 
   8   9   6       47.07       39.48     22.67 o 
   9   9   6       19.01       43.94     24.78 o 
  10   9   6       37.82       99.91     29.45 o 
  11   9   6      328.30      302.72     41.02 o 
  12   9   6        1.33       28.52     31.20 o 
  13   9   6       47.42       25.88     45.39 o 
  14   9   6      149.79      168.05     57.71 o 
  15   9   6       66.62       52.46     50.16 o 
   0  10   6     1010.33     1005.96     92.94 o 
   1  10   6      216.02      209.95     22.53 o 
   2  10   6        8.17        7.53     15.05 o 
   3  10   6      701.05      736.27     72.41 o 
   4  10   6      920.25      856.99     81.31 o 
   5  10   6      446.82      493.06     81.47 o 
   6  10   6     1445.35     1441.84    126.93 o 
   7  10   6      452.36      406.81     50.84 o 
   8  10   6       59.73       50.28     41.49 o 
   9  10   6       39.16       12.10     24.09 o 
  10  10   6        1.10      -11.51     24.83 o 
  11  10   6      184.34      318.13     46.56 o 
  12  10   6       20.30       12.40     39.37 o 
  13  10   6      588.08      553.74     76.66 o 
  14  10   6        0.41       44.54     46.42 o 
  15  10   6        3.53       32.71     46.42 o 
   0  11   6     2059.13     1982.31    164.75 o 
   1  11   6      435.96      458.80     45.04 o 
   2  11   6     1662.95     1683.45    112.16 o 
   3  11   6        6.36      -16.87     16.87 o 
   4  11   6     1922.92     1836.47    151.80 o 
   5  11   6      230.20      216.19     36.70 o 
   6  11   6     4280.65     4509.04    346.01 o 
   7  11   6     1313.98     1401.52    124.25 o 
   8  11   6      176.85      164.03     31.94 o 
   9  11   6      246.72      202.32     35.90 o 
  10  11   6       13.66       18.94     25.17 o 
  11  11   6      290.95      273.20     40.21 o 
  12  11   6      315.78      381.51     46.73 o 
  13  11   6      506.12      617.21     67.67 o 
  14  11   6        1.66      -25.32     44.83 o 
   0  12   6     4541.80     4626.14    360.76 o 
   1  12   6      120.95      109.01     22.08 o 
   2  12   6     1165.85     1127.51     83.08 o 
   3  12   6      435.97      427.91     43.27 o 
   4  12   6       85.94      104.15     23.72 o 
   5  12   6      654.56      758.50    144.47 o 
   6  12   6      610.59      675.58     70.70 o 
   7  12   6     3218.26     3494.46    273.66 o 
   8  12   6     1051.68     1094.99    103.50 o 
   9  12   6     2646.53     2935.77    337.01 o 
  10  12   6      235.29      257.98     40.39 o 
  11  12   6      739.54      891.39     75.03 o 
  12  12   6        2.03       53.66     30.47 o 
  13  12   6     1003.15     1253.78    133.79 o 
  14  12   6        8.00       22.11     51.60 o 
   0  13   6    15410.50    15668.38   1175.40 o 
   1  13   6        1.16      -16.85     16.85 o 
   2  13   6     2800.76     2878.96    181.86 o 
   3  13   6     1141.22     1072.94     79.64 o 
   4  13   6     1442.04     1210.64     91.36 o 
   5  13   6      343.15      344.97     48.41 o 
   6  13   6     1322.48     1519.21    133.34 o 
   7  13   6     1941.94     2281.04    187.84 o 
   8  13   6     1021.24     1245.34    114.40 o 
   9  13   6     1232.28     1363.94    109.21 o 
  10  13   6     1112.61     1245.65    180.34 o 
  11  13   6      771.53      888.62     75.86 o 
  12  13   6       44.70       32.60     31.50 o 
  13  13   6      527.82      698.33     72.43 o 
  14  13   6      135.01      178.27     49.09 o 
   0  14   6      673.90      667.63     94.74 o 
   1  14   6      162.27      169.89     25.52 o 
   2  14   6     8311.49     8427.04    497.87 o 
   3  14   6      260.62      226.67     30.82 o 
   4  14   6      406.87      392.00     50.55 o 
   5  14   6      643.90      693.86     59.38 o 
   6  14   6        2.99        8.22     29.59 o 
   7  14   6     1920.08     1975.37    303.50 o 
   8  14   6      504.60      525.74     59.92 o 
   9  14   6     1780.76     1907.82    144.12 o 
  10  14   6       11.37      -24.07     27.93 o 
  11  14   6     1214.25     1222.58     95.08 o 
  12  14   6      102.07       88.00     34.24 o 
  13  14   6      464.22      600.47     63.79 o 
  14  14   6        1.27       25.14     42.03 o 
   0  15   6      295.08      750.12    309.60 o 
   1  15   6     1515.32     1499.81    105.09 o 
   2  15   6     1062.57      980.51     74.82 o 
   3  15   6       85.92      117.42     23.74 o 
   4  15   6      763.54      985.64     97.48 o 
   5  15   6      146.02      136.62     33.52 o 
   6  15   6       49.65       65.04     26.59 o 
   7  15   6      157.32      117.21     41.21 o 
   8  15   6       79.79       31.73     34.85 o 
   9  15   6        9.80      -26.21     26.99 o 
  10  15   6       47.93       45.13     29.29 o 
  11  15   6       88.12       90.95     32.98 o 
  12  15   6        0.09       14.45     30.66 o 
  13  15   6      119.08      147.52     40.60 o 
   0  16   6     1582.13     1475.21    185.21 o 
   1  16   6      811.33      650.45     65.52 o 
   2  16   6        5.68       10.67     19.64 o 
   3  16   6      195.25      240.83     48.35 o 
   4  16   6       20.90       17.85     21.01 o 
   5  16   6      966.15      977.77    108.81 o 
   6  16   6      209.72      105.17     27.98 o 
   7  16   6     3572.28     3636.07    281.78 o 
   8  16   6       25.92       -5.94     24.36 o 
   9  16   6       58.62      111.67     37.48 o 
  10  16   6      397.32      302.80     48.78 o 
  11  16   6       88.86       13.74     29.38 o 
  12  16   6      167.84      217.99     65.29 o 
  13  16   6       67.87      113.31     38.83 o 
   0  17   6     9349.91     8248.61    973.03 o 
   1  17   6        0.69        9.86     23.85 o 
   2  17   6     1558.29     1507.23    100.44 o 
   3  17   6      113.50      131.97     27.63 o 
   4  17   6      222.23      200.70     30.78 o 
   5  17   6       86.78       70.21     24.68 o 
   6  17   6     1003.97     1002.43     89.55 o 
   7  17   6      542.90      678.52     88.10 o 
   8  17   6     1553.42     1685.61    146.38 o 
   9  17   6      434.11      492.46     70.62 o 
  10  17   6      229.80      226.73     40.67 o 
  11  17   6       35.80        1.95     32.67 o 
  12  17   6        1.00       42.68     46.01 o 
  13  17   6       15.71      -39.93     56.04 o 
   0  18   6      336.90      958.69    124.23 o 
   1  18   6      129.35      114.88     40.61 o 
   2  18   6     2788.97     2822.90    327.56 o 
   3  18   6     2057.91     2164.97    249.80 o 
   4  18   6     2964.52     2842.12    212.70 o 
   5  18   6     2640.06     2670.63    202.93 o 
   6  18   6      494.48      577.11     59.61 o 
   7  18   6     2474.96     2646.73    173.46 o 
   8  18   6      761.39      813.00     67.73 o 
   9  18   6     2402.00     2681.08    176.07 o 
  10  18   6      380.26      493.04     50.18 o 
  11  18   6      785.31      956.32     89.95 o 
  12  18   6       97.46       93.92     39.83 o 
   0  19   6     3084.25     2742.90    717.79 o 
   1  19   6        4.12      -21.09     24.26 o 
   2  19   6     4536.54     4582.44    387.87 o 
   3  19   6      232.49      180.04     41.89 o 
   4  19   6     6047.33     6334.20    537.94 o 
   5  19   6      587.76      548.29     52.26 o 
   6  19   6     5081.42     5152.69    462.36 o 
   7  19   6      455.78      489.76     50.05 o 
   8  19   6        8.34       -5.33     26.09 o 
   9  19   6     1139.64     1241.76    101.05 o 
  10  19   6       52.97       65.22     39.59 o 
  11  19   6      547.75      571.06     55.78 o 
  12  19   6        0.69      -28.99     28.99 o 
   0  20   6       11.93       54.43     41.57 o 
   1  20   6      197.32      163.51     70.75 o 
   2  20   6     1711.17     1568.80    130.60 o 
   3  20   6     3475.95     2990.95    253.76 o 
   4  20   6     1449.18     1208.86    124.85 o 
   5  20   6     1527.33     1549.30    221.67 o 
   6  20   6      222.33      239.89     35.06 o 
   7  20   6       90.91       95.97     28.47 o 
   8  20   6      165.28      129.94     30.39 o 
   9  20   6      685.94      624.42     61.21 o 
  10  20   6        0.66       26.72     33.24 o 
  11  20   6     1430.79     1474.18    108.45 o 
   0  21   6        6.86       30.21     61.74 o 
   1  21   6      109.44       22.32     29.24 o 
   2  21   6      356.75      449.90     55.29 o 
   3  21   6      779.38      668.65     71.43 o 
   4  21   6     1639.82     1786.15    206.81 o 
   5  21   6        3.24        6.58     22.38 o 
   6  21   6      192.80      277.29     35.42 o 
   7  21   6        9.59       29.45     30.96 o 
   8  21   6       58.52       38.10     27.73 o 
   9  21   6       29.26       47.17     28.33 o 
  10  21   6       16.60       15.05     32.36 o 
  11  21   6      523.42      717.18     90.11 o 
   0  22   6      167.34      164.49    161.25 o 
   1  22   6        3.23      -28.54     39.63 o 
   2  22   6       75.23      117.47     34.30 o 
   3  22   6       95.29       49.53     40.90 o 
   4  22   6       88.10      132.24     37.31 o 
   5  22   6      202.40      205.51     35.47 o 
   6  22   6       16.29       12.31     25.02 o 
   7  22   6      271.14      252.88     36.96 o 
   8  22   6       16.93       21.56     28.34 o 
   9  22   6       37.62       13.71     28.48 o 
  10  22   6       20.40        4.81     30.69 o 
   0  23   6       26.34      -32.45     41.71 o 
   1  23   6        7.00        7.25     29.80 o 
   2  23   6      167.50      114.86     71.20 o 
   3  23   6      213.11      208.15     79.27 o 
   4  23   6     2884.43     3417.39    314.40 o 
   5  23   6      513.54      474.74     84.06 o 
   6  23   6     1782.66     1732.14    163.88 o 
   7  23   6       98.65       93.98     30.56 o 
   8  23   6      107.02      132.57     33.01 o 
   9  23   6      238.02      251.60     54.33 o 
   0  24   6       88.86      106.29     53.60 o 
   1  24   6      463.07      441.90     67.83 o 
   2  24   6      240.94      253.50     47.44 o 
   3  24   6      786.90      788.65    192.58 o 
   4  24   6      967.13      943.50    158.25 o 
   5  24   6       74.20       92.96     39.50 o 
   6  24   6      301.94      291.02     48.92 o 
   7  24   6       19.42       14.23     34.26 o 
   8  24   6      241.63      200.27     50.87 o 
   0  25   6      680.21      579.38     98.32 o 
   1  25   6      122.36      158.24     51.07 o 
   2  25   6     1713.74     1643.97    138.25 o 
   3  25   6      193.23      153.15     61.71 o 
   4  25   6      900.60      928.58    118.57 o 
   5  25   6      217.91      190.53     76.28 o 
   6  25   6      279.14      351.47     55.13 o 
   7  25   6        5.94       47.40     31.83 o 
   0  26   6      265.82      272.04     73.43 o 
   1  26   6       89.97       71.81     38.14 o 
   2  26   6      430.43      434.54     65.17 o 
   3  26   6       25.91       92.20     39.62 o 
   4  26   6      507.39      555.30    177.68 o 
   5  26   6      508.22      452.07     91.40 o 
   6  26   6      254.96      240.35    117.04 o 
   0  27   6     1804.05     1649.72    608.14 o 
   1  27   6        0.60       29.04     47.35 o 
   2  27   6      390.58      425.69     59.86 o 
   3  27   6      190.18      228.06     46.86 o 
   4  27   6        3.33      -34.34     34.34 o 
   5  27   6       84.42      114.80     41.76 o 
   0  28   6       84.97       70.94     55.89 o 
   1  28   6       26.04      115.46     43.55 o 
   2  28   6      325.40      398.27     61.04 o 
   3  28   6      338.23      410.67     65.78 o 
   1   1   7     3163.97     3123.13    276.39 o 
   2   1   7     4492.50     4579.26    295.49 o 
   3   1   7       51.43       44.59     16.59 o 
   4   1   7      757.13      743.71     50.80 o 
   5   1   7        2.75       13.25     15.14 o 
   6   1   7       71.40       72.08     18.66 o 
   7   1   7      369.26      420.86     48.57 o 
   8   1   7      370.95      458.94     74.72 o 
   9   1   7        1.57      -18.46     32.75 o 
  10   1   7     1919.13     1970.30    210.45 o 
  11   1   7      260.76      243.96     61.20 o 
  12   1   7     1243.05     1257.76    151.81 o 
  13   1   7      129.78      186.50    103.20 o 
  14   1   7      153.10      102.28     54.73 o 
  15   1   7       70.04       66.96     54.54 o 
   1   2   7     1097.96     1099.41    147.43 o 
   2   2   7     1712.56     1543.07    108.78 o 
   3   2   7     1784.29     1540.48    101.90 o 
   4   2   7        9.79        4.62     14.07 o 
   5   2   7     6282.24     6202.88    355.27 o 
   6   2   7     1247.06     1402.30    146.56 o 
   7   2   7     2148.76     2405.33    188.12 o 
   8   2   7     4078.39     4150.67    387.66 o 
   9   2   7      408.24      389.76     69.71 o 
  10   2   7      213.01      378.02     79.24 o 
  11   2   7       29.09       26.36     51.60 o 
  12   2   7       14.40       11.17     43.52 o 
  13   2   7       90.46       89.88     51.46 o 
  14   2   7      295.36      422.42     83.37 o 
   1   3   7     8204.16     7886.14    509.24 o 
   2   3   7     1642.24     1680.67    143.14 o 
   3   3   7     2227.22     2074.34    133.32 o 
   4   3   7     4466.26     4264.88    244.70 o 
   5   3   7      577.71      679.87     61.31 o 
   6   3   7      411.48      401.00     57.99 o 
   7   3   7      426.35      459.75     53.20 o 
   8   3   7     2803.92     3167.91    251.05 o 
   9   3   7       25.86       29.28     64.50 o 
  10   3   7     1253.51     1189.11    141.38 o 
  11   3   7        8.81       21.15     80.16 o 
  12   3   7     1387.34     1628.09    184.98 o 
  13   3   7      108.01      123.25    115.18 o 
  14   3   7      615.66      824.58    116.62 o 
   1   4   7     7908.35     7694.82    501.28 o 
   2   4   7      676.94      557.60     51.67 o 
   3   4   7     1869.18     1696.68     99.84 o 
   4   4   7      337.74      341.29     35.38 o 
   5   4   7     2128.71     2155.41    150.15 o 
   6   4   7      348.72      369.68     41.96 o 
   7   4   7     1377.22     1468.91    111.94 o 
   8   4   7      124.22      136.87     32.18 o 
   9   4   7       12.11       14.06     37.64 o 
  10   4   7     1725.88     1577.03    174.61 o 
  11   4   7      442.33      541.86     87.89 o 
  12   4   7     1139.63     1272.73    153.08 o 
  13   4   7      191.15      139.63     56.40 o 
  14   4   7      382.21      403.34    148.35 o 
   1   5   7      110.64      136.98     25.19 o 
   2   5   7     1780.36     1771.87    124.65 o 
   3   5   7     3218.28     3181.71    207.07 o 
   4   5   7       25.59       15.16     21.38 o 
   5   5   7      585.29      560.18     53.88 o 
   6   5   7     1293.42     1391.88    106.01 o 
   7   5   7        7.49       24.44     23.00 o 
   8   5   7      875.82      764.13     74.03 o 
   9   5   7       26.85       46.80     27.48 o 
  10   5   7        5.92       10.55     37.19 o 
  11   5   7      559.56      526.77    129.00 o 
  12   5   7       12.43      -38.76     84.77 o 
  13   5   7       66.69       -5.89     46.25 o 
  14   5   7      202.37      375.45     80.07 o 
   1   6   7      138.74      148.90     22.89 o 
   2   6   7      609.72      579.18     51.60 o 
   3   6   7     1783.27     1631.25    111.86 o 
   4   6   7      174.10      243.63     37.32 o 
   5   6   7     1189.90     1200.48    108.93 o 
   6   6   7      438.00      461.37     48.35 o 
   7   6   7       74.17       59.50     24.54 o 
   8   6   7       99.22      119.27     28.48 o 
   9   6   7      840.84      987.94     91.24 o 
  10   6   7      700.24      644.55     93.66 o 
  11   6   7        9.30       12.45     46.99 o 
  12   6   7      372.64      436.72     80.01 o 
  13   6   7      327.23      347.21     74.51 o 
  14   6   7        3.48       40.87     51.46 o 
   1   7   7      811.43      850.96     61.02 o 
   2   7   7      258.87      202.09     44.59 o 
   3   7   7       41.59       81.63     29.23 o 
   4   7   7      228.36      233.69     37.53 o 
   5   7   7      285.23      370.80     47.77 o 
   6   7   7      190.96      221.48     33.84 o 
   7   7   7      672.14      855.55     73.81 o 
   8   7   7      188.05      197.50     35.91 o 
   9   7   7      284.54      389.76     51.19 o 
  10   7   7      230.31      326.06     48.00 o 
  11   7   7        5.10      -34.09     34.09 o 
  12   7   7       13.00       35.47     44.27 o 
  13   7   7        2.05      103.38     53.00 o 
  14   7   7      212.38      160.33     62.18 o 
   1   8   7     3972.75     3843.67    214.57 o 
   2   8   7     1912.04     1977.73    137.23 o 
   3   8   7      767.77      689.73     70.38 o 
   4   8   7     2731.99     2836.43    223.53 o 
   5   8   7     3520.19     3602.71    304.47 o 
   6   8   7      626.32      688.93     75.65 o 
   7   8   7     1082.86     1098.18     90.51 o 
   8   8   7      372.23      412.36     56.39 o 
   9   8   7      614.54      691.13     65.84 o 
  10   8   7     2277.85     2677.10    249.63 o 
  11   8   7      409.46      459.88    171.39 o 
  12   8   7      888.22      681.65    103.64 o 
  13   8   7        9.51      -40.82     41.54 o 
  14   8   7      474.58      423.30     83.37 o 
   1   9   7     1577.19     1657.93    114.06 o 
   2   9   7      862.08      877.25     76.86 o 
   3   9   7     2567.86     2543.33    269.79 o 
   4   9   7       67.22       46.49     26.43 o 
   5   9   7     2393.03     2476.47    257.07 o 
   6   9   7     2214.58     2422.95    244.02 o 
   7   9   7     1205.96     1380.22    108.46 o 
   8   9   7     2315.32     2533.46    180.85 o 
   9   9   7      100.33      221.33     62.24 o 
  10   9   7     1010.04     1062.87     98.71 o 
  11   9   7      146.30       86.18     35.91 o 
  12   9   7      319.20      483.96    117.94 o 
  13   9   7        2.56       25.08     47.37 o 
  14   9   7      234.86      323.10     76.87 o 
   1  10   7     2698.97     2596.22    167.33 o 
   2  10   7       42.04       22.49     20.60 o 
   3  10   7     1609.71     1666.11    120.15 o 
   4  10   7     1966.03     1767.13    151.71 o 
   5  10   7     1703.68     1756.67    149.48 o 
   6  10   7     1159.97     1256.57    115.51 o 
   7  10   7     1376.24     1494.71    277.60 o 
   8  10   7      680.70      835.23     85.21 o 
   9  10   7      300.86      370.78     61.44 o 
  10  10   7     1173.28     1322.51    108.34 o 
  11  10   7     1013.82     1288.07    139.41 o 
  12  10   7      654.27      766.57    109.83 o 
  13  10   7       63.84       17.66     46.42 o 
   1  11   7     1112.61     1366.36     98.39 o 
   2  11   7      385.01      425.13     42.21 o 
   3  11   7     3234.90     3055.02    253.90 o 
   4  11   7     2767.29     2800.45    242.92 o 
   5  11   7      132.91      175.05     56.90 o 
   6  11   7      555.99      470.36     57.98 o 
   7  11   7       61.01      111.63     31.17 o 
   8  11   7     1290.36     1427.55    124.48 o 
   9  11   7       78.38       51.77     29.43 o 
  10  11   7      252.33      248.54     43.01 o 
  11  11   7       66.60      110.60     38.35 o 
  12  11   7      502.16      578.27     70.65 o 
  13  11   7      135.65       63.38     63.58 o 
   1  12   7        1.40       -7.04     24.30 o 
   2  12   7      469.45      491.91     46.10 o 
   3  12   7     1027.79     1010.00    100.26 o 
   4  12   7      371.32      428.57     45.17 o 
   5  12   7      981.23     1052.82    100.82 o 
   6  12   7      357.50      412.52     71.30 o 
   7  12   7      599.15      659.78     71.59 o 
   8  12   7      190.55      193.69     38.57 o 
   9  12   7       79.48      108.71     32.69 o 
  10  12   7      230.15      224.16     41.76 o 
  11  12   7      257.25      286.97     49.60 o 
  12  12   7       35.42       20.35     37.44 o 
  13  12   7       52.97       30.73     48.16 o 
   1  13   7      950.82      953.92     87.30 o 
   2  13   7       50.92       48.24     30.99 o 
   3  13   7     1411.11     1375.68    143.28 o 
   4  13   7      143.86       53.40     24.87 o 
   5  13   7     1868.88     1817.80    166.73 o 
   6  13   7      294.94      285.02     45.73 o 
   7  13   7      116.32      187.10     41.45 o 
   8  13   7      169.22      179.93     39.62 o 
   9  13   7      185.42      216.48     39.62 o 
  10  13   7        7.73        0.26     28.53 o 
  11  13   7       59.60       81.31     34.77 o 
  12  13   7      291.32      310.30     55.66 o 
  13  13   7       63.52       12.16     57.13 o 
   1  14   7     1618.20     1578.10    129.17 o 
   2  14   7      509.44      616.62     64.06 o 
   3  14   7     1017.22     1030.02     88.26 o 
   4  14   7      111.70       82.40     25.45 o 
   5  14   7     1171.25     1274.79     94.05 o 
   6  14   7      713.75      683.80     86.21 o 
   7  14   7      327.89      353.22     52.17 o 
   8  14   7      687.72      593.79     69.72 o 
   9  14   7       46.27       38.22     39.76 o 
  10  14   7      357.41      359.75     50.97 o 
  11  14   7       46.63      100.64     37.16 o 
  12  14   7       63.11      101.98     42.09 o 
   1  15   7     3989.07     3882.32    302.54 o 
   2  15   7      114.33      186.77     37.77 o 
   3  15   7     6012.28     5820.91    372.24 o 
   4  15   7      492.49      430.73     44.92 o 
   5  15   7      421.77      501.33     61.19 o 
   6  15   7      410.34      411.36     46.80 o 
   7  15   7      807.53      746.98     74.13 o 
   8  15   7     1194.11     1365.06    141.29 o 
   9  15   7      847.78      952.68     86.17 o 
  10  15   7     1270.21     1462.79    119.38 o 
  11  15   7       95.42      172.77     53.20 o 
  12  15   7     1160.50     1299.21    123.33 o 
   1  16   7     6480.23     6899.01    861.02 o 
   2  16   7      256.05      188.53     36.58 o 
   3  16   7     2418.72     2207.86    220.28 o 
   4  16   7      234.74      267.36     53.95 o 
   5  16   7     1261.54     1288.69    119.36 o 
   6  16   7     1013.35     1114.00    106.79 o 
   7  16   7      881.09      987.55    113.78 o 
   8  16   7     1888.73     2064.98    183.55 o 
   9  16   7      162.59      191.05     45.00 o 
  10  16   7      685.01      668.65     70.92 o 
  11  16   7        0.46       10.42     34.75 o 
  12  16   7      979.13     1086.21    154.82 o 
   1  17   7     1913.45     1850.42    171.03 o 
   2  17   7        7.70      -13.14     44.95 o 
   3  17   7     1522.60     1687.60    137.92 o 
   4  17   7      721.42      620.01     63.33 o 
   5  17   7     1040.80     1168.40    101.92 o 
   6  17   7     1680.57     1655.91    117.00 o 
   7  17   7      482.71      465.45     55.36 o 
   8  17   7     1654.30     1950.17    183.54 o 
   9  17   7       65.65       72.50     39.45 o 
  10  17   7      433.00      488.70     52.26 o 
  11  17   7       65.53       89.34     38.81 o 
   1  18   7      481.61      486.62     57.73 o 
   2  18   7      815.15      775.69     88.04 o 
   3  18   7      153.96      106.67     32.64 o 
   4  18   7       98.76       80.66     38.43 o 
   5  18   7       62.88       92.57     30.90 o 
   6  18   7       40.44       99.80     30.88 o 
   7  18   7       28.26       44.43     28.78 o 
   8  18   7       43.03       74.54     31.09 o 
   9  18   7       43.71       27.14     30.08 o 
  10  18   7      461.44      530.18     54.22 o 
  11  18   7       10.59      -30.12     30.12 o 
   1  19   7       29.40       58.05     38.83 o 
   2  19   7      297.29      216.09     48.94 o 
   3  19   7      265.08      304.24     47.50 o 
   4  19   7       76.15       73.25     33.57 o 
   5  19   7      678.98      701.16    104.89 o 
   6  19   7        0.40      -24.99     24.99 o 
   7  19   7        0.40       20.87     29.02 o 
   8  19   7       29.96       -5.13     33.76 o 
   9  19   7       74.37       79.77     34.85 o 
  10  19   7       11.81       -4.08     29.76 o 
   1  20   7     3236.19     3140.21    384.62 o 
   2  20   7      387.53      321.36     48.71 o 
   3  20   7      979.88      946.93    188.59 o 
   4  20   7      328.97      359.28     51.85 o 
   5  20   7      101.37      135.09     69.16 o 
   6  20   7      206.43      246.67     39.81 o 
   7  20   7      355.33      402.32     50.00 o 
   8  20   7      147.75      116.73     35.72 o 
   9  20   7      339.76      356.91     49.17 o 
   1  21   7      128.78      187.66     66.67 o 
   2  21   7      462.43      387.56     89.27 o 
   3  21   7      830.82      822.87    169.45 o 
   4  21   7       26.90       21.86     55.33 o 
   5  21   7     1633.67     1926.14    156.88 o 
   6  21   7     1926.58     2102.42    351.35 o 
   7  21   7      115.09      155.36     37.54 o 
   8  21   7     1077.68     1020.60     82.69 o 
   9  21   7       44.43       96.33     38.28 o 
   1  22   7     2671.30     2717.24    357.23 o 
   2  22   7     1098.35     1137.80    104.85 o 
   3  22   7      943.96      926.01    146.03 o 
   4  22   7      579.51      587.37     68.84 o 
   5  22   7      364.77      528.42    149.75 o 
   6  22   7      181.12      104.20     39.38 o 
   7  22   7      730.17      722.54    138.23 o 
   8  22   7       99.14      106.32     52.14 o 
   1  23   7      599.33      580.80    126.08 o 
   2  23   7        1.07      -10.56     32.43 o 
   3  23   7     1432.28     1406.85    213.28 o 
   4  23   7      507.02      548.72    100.55 o 
   5  23   7      598.16      648.02     84.59 o 
   6  23   7      103.96      136.82     59.58 o 
   7  23   7      166.29      137.17     61.66 o 
   1  24   7      232.18      191.63     42.97 o 
   2  24   7       96.38      117.14     45.18 o 
   3  24   7      364.89      335.36     53.69 o 
   4  24   7       24.92       69.41     37.65 o 
   5  24   7      700.11      734.67    127.23 o 
   6  24   7      330.74      325.13     55.31 o 
   1  25   7      353.70      443.02     61.67 o 
   2  25   7       96.52       98.38     39.59 o 
   3  25   7       20.05       53.70     68.36 o 
   4  25   7       66.95      169.10     57.72 o 
   5  25   7      342.81      333.13     98.95 o 
   1  26   7      323.86      239.89     93.72 o 
   2  26   7      654.46      787.64    109.59 o 
   3  26   7       34.79       26.64     39.50 o 
   1   0   8       35.78       43.64     31.33 o 
   2   0   8     6191.51     5954.22    457.00 o 
   3   0   8       71.43       69.92     29.16 o 
   4   0   8    14320.48    13468.11   1154.75 o 
   5   0   8      495.22      514.47     64.77 o 
   6   0   8     5554.88     6166.18    796.11 o 
   7   0   8     1506.13     1960.79    294.86 o 
   8   0   8      462.95      442.28    110.57 o 
   9   0   8       28.43      130.84     70.03 o 
  10   0   8      244.00      256.16     92.14 o 
  11   0   8       62.93      197.19     88.46 o 
  12   0   8      105.01      261.68     99.51 o 
  13   0   8        8.37       23.96     81.09 o 
   0   1   8     1126.57     1135.20    175.07 o 
   1   1   8     2632.76     2578.33    233.45 o 
   2   1   8      527.46      563.34     45.24 o 
   3   1   8     3853.77     3729.89    207.33 o 
   4   1   8      615.17      671.58     52.86 o 
   5   1   8      780.07      772.97     73.97 o 
   6   1   8      339.75      464.65     79.24 o 
   7   1   8     1794.65     1615.74    177.21 o 
   8   1   8       10.61        3.86     40.91 o 
   9   1   8      881.67      908.60    119.23 o 
  10   1   8      119.75      118.86     52.12 o 
  11   1   8     1663.51     1831.79    205.23 o 
  12   1   8        6.63      -33.15     46.25 o 
  13   1   8      962.42     1279.01    161.57 o 
   0   2   8     1352.59     1396.88    206.40 o 
   1   2   8       76.91       70.79     24.34 o 
   2   2   8     2251.39     2189.87    142.14 o 
   3   2   8      366.66      402.02     37.74 o 
   4   2   8     1304.03     1285.32     86.33 o 
   5   2   8      426.45      384.54     47.32 o 
   6   2   8     1533.74     1463.75    127.14 o 
   7   2   8      228.71      297.42     61.64 o 
   8   2   8     1035.42     1297.91    152.46 o 
   9   2   8      401.09      287.87     65.56 o 
  10   2   8      648.24      738.26    161.25 o 
  11   2   8       13.21       44.52     50.05 o 
  12   2   8       37.80       -0.05     49.06 o 
  13   2   8       23.92       40.92     53.97 o 
   0   3   8      378.20      323.88     51.36 o 
   1   3   8      698.75      699.40     63.51 o 
   2   3   8      244.31      218.27     27.39 o 
   3   3   8       35.71       47.42     20.12 o 
   4   3   8       24.23       -5.01     21.16 o 
   5   3   8      246.51      243.96     35.82 o 
   6   3   8       90.87       70.07     27.54 o 
   7   3   8      604.16      631.99     92.08 o 
   8   3   8      556.74      502.57     82.37 o 
   9   3   8      333.05      340.45     71.87 o 
  10   3   8      118.38       81.47     49.47 o 
  11   3   8      161.47      293.06     87.54 o 
  12   3   8       23.57       22.57     50.16 o 
  13   3   8      177.45      262.61     71.53 o 
   0   4   8       86.32       98.86     37.78 o 
   1   4   8       65.27       69.47     52.67 o 
   2   4   8      201.71      180.25     28.53 o 
   3   4   8      220.46      224.95     30.65 o 
   4   4   8     2901.27     2651.15    185.69 o 
   5   4   8      259.14      227.36     41.23 o 
   6   4   8      738.53      725.80     72.13 o 
   7   4   8       13.57        0.67     25.00 o 
   8   4   8       87.80      130.99     49.85 o 
   9   4   8        1.02       52.93     48.84 o 
  10   4   8      464.02      391.24     77.33 o 
  11   4   8       66.32       87.73     52.19 o 
  12   4   8        0.69      -41.64     41.64 o 
  13   4   8       22.76       67.40     54.31 o 
   0   5   8       41.18       28.94     26.22 o 
   1   5   8      196.15      170.77     48.22 o 
   2   5   8       53.14       10.52     26.89 o 
   3   5   8      627.55      652.52     70.77 o 
   4   5   8       10.05        4.48     31.89 o 
   5   5   8      171.25      161.27     30.84 o 
   6   5   8        2.77       17.73     24.01 o 
   7   5   8     1000.41      873.59     84.76 o 
   8   5   8       77.61       58.17     43.27 o 
   9   5   8      759.31      845.02    113.75 o 
  10   5   8       53.53      100.56     50.87 o 
  11   5   8     1245.34     1184.12    222.99 o 
  12   5   8       14.16      -34.51     46.49 o 
  13   5   8     1340.00     1650.57    329.87 o 
   0   6   8     8027.12     8045.46    613.53 o 
   1   6   8       98.02       73.60     25.34 o 
   2   6   8     7369.60     7064.07    541.15 o 
   3   6   8      629.06      614.86     68.19 o 
   4   6   8      495.72      419.54     53.69 o 
   5   6   8      169.63      169.50     44.69 o 
   6   6   8     1325.15     1496.66    115.93 o 
   7   6   8      165.62      221.14     39.27 o 
   8   6   8     1971.28     2065.85    205.45 o 
   9   6   8      453.50      501.80     83.98 o 
  10   6   8      634.80      702.68    104.95 o 
  11   6   8      127.93      185.74     70.03 o 
  12   6   8       12.73       69.47     51.16 o 
  13   6   8      170.35      152.08     66.87 o 
   0   7   8        5.73      -24.23     24.23 o 
   1   7   8      103.74      108.57     25.93 o 
   2   7   8      205.66      310.26     38.18 o 
   3   7   8      594.54      630.22     68.88 o 
   4   7   8      418.02      424.90     94.50 o 
   5   7   8     1064.16      989.03    115.68 o 
   6   7   8      206.80      217.78     37.00 o 
   7   7   8     6419.05     6705.31    482.61 o 
   8   7   8       11.34       -9.40     41.22 o 
   9   7   8     2429.71     2817.02    335.40 o 
  10   7   8        5.55      -39.83     39.83 o 
  11   7   8      364.80      355.37     74.74 o 
  12   7   8       11.95        8.25     47.69 o 
  13   7   8      637.27      663.26    115.18 o 
   0   8   8     2085.06     2249.60    241.11 o 
   1   8   8       14.21      -13.36     20.87 o 
   2   8   8     3512.49     3552.14    236.01 o 
   3   8   8       99.18       92.85     30.75 o 
   4   8   8      127.41      163.43     41.13 o 
   5   8   8      190.71      165.59     36.42 o 
   6   8   8      354.71      370.71     61.44 o 
   7   8   8       30.37       89.37     29.90 o 
   8   8   8     1183.70     1331.03    118.04 o 
   9   8   8       47.81       49.60     32.39 o 
  10   8   8      149.69      221.49     65.03 o 
  11   8   8       27.08       32.68     49.04 o 
  12   8   8        2.29       62.29     57.13 o 
   0   9   8      424.09      418.30    117.94 o 
   1   9   8        0.11      -27.40     27.40 o 
   2   9   8     1092.37      983.66     76.64 o 
   3   9   8        6.15      -20.64     20.64 o 
   4   9   8      394.20      367.38     51.38 o 
   5   9   8       56.01       59.52     47.48 o 
   6   9   8        2.98        1.02     26.97 o 
   7   9   8       56.26       61.68     32.98 o 
   8   9   8        1.30        5.61     27.65 o 
   9   9   8       13.00       25.43     31.55 o 
  10   9   8        3.60       84.77     48.54 o 
  11   9   8      160.57      201.77     62.86 o 
  12   9   8        2.62      -44.23     44.23 o 
   0  10   8     2137.80     2202.35    238.70 o 
   1  10   8       33.92       10.09     24.98 o 
   2  10   8     1048.21     1133.49     85.36 o 
   3  10   8       94.60       71.64     26.24 o 
   4  10   8      169.09      153.94     36.28 o 
   5  10   8      319.89      329.26     54.87 o 
   6  10   8        2.25       42.07     29.71 o 
   7  10   8      142.43      251.78     54.53 o 
   8  10   8      451.82      537.10     58.39 o 
   9  10   8       45.93       36.48     33.01 o 
  10  10   8       77.93       97.33     38.96 o 
  11  10   8      342.05      419.43     82.12 o 
  12  10   8        3.55       11.25     73.71 o 
   0  11   8     1463.98     1246.87    153.38 o 
   1  11   8       35.14       37.51     30.67 o 
   2  11   8     1725.38     1626.36    132.54 o 
   3  11   8        4.68       25.22     32.56 o 
   4  11   8     2343.50     2430.64    169.00 o 
   5  11   8      217.38      257.82     45.65 o 
   6  11   8      504.70      588.72    169.64 o 
   7  11   8     2663.75     2829.58    522.73 o 
   8  11   8      114.22       96.54     32.36 o 
   9  11   8      932.59     1031.80    132.43 o 
  10  11   8        0.04       -7.74     32.53 o 
  11  11   8      270.32      363.48     77.37 o 
  12  11   8        1.75      -43.98     43.98 o 
   0  12   8     3937.68     3493.12    359.70 o 
   1  12   8       62.73       54.27     47.35 o 
   2  12   8     3777.22     3726.27    266.84 o 
   3  12   8      591.68      543.11     56.71 o 
   4  12   8     2245.99     2425.28    180.78 o 
   5  12   8      532.00      599.69     58.69 o 
   6  12   8     1721.70     1957.85    435.84 o 
   7  12   8      410.63      545.57     66.29 o 
   8  12   8      398.85      445.82     54.25 o 
   9  12   8     1173.01     1277.59    108.42 o 
  10  12   8       19.34      -32.79     32.79 o 
  11  12   8      358.99      310.93     71.61 o 
   0  13   8     2120.16     2205.67    319.73 o 
   1  13   8       23.40       38.39     49.47 o 
   2  13   8     1457.00     1492.91    126.08 o 
   3  13   8      788.29      843.73     82.11 o 
   4  13   8      300.08      340.86     40.97 o 
   5  13   8      933.50      871.85    101.08 o 
   6  13   8      600.98      599.29     98.79 o 
   7  13   8      921.33      908.81    105.48 o 
   8  13   8       88.87       35.33     60.65 o 
   9  13   8     1062.74     1191.17    155.01 o 
  10  13   8        0.57      -32.95     32.95 o 
  11  13   8      962.62     1101.51    133.23 o 
   0  14   8     1973.09     1582.70    305.91 o 
   1  14   8        0.27      -32.98     32.98 o 
   2  14   8     1834.57     1681.73    138.63 o 
   3  14   8      159.19      128.65     47.88 o 
   4  14   8     1424.89     1419.56    121.56 o 
   5  14   8      149.81      117.44     50.91 o 
   6  14   8     1120.47     1154.57    114.64 o 
   7  14   8      721.84      717.14     67.45 o 
   8  14   8       41.56       12.41     33.35 o 
   9  14   8       67.07       31.55     33.12 o 
  10  14   8        0.35      -17.50     33.34 o 
  11  14   8       17.84       39.39     37.72 o 
   0  15   8      559.29      578.97     92.53 o 
   1  15   8       62.45       22.45     29.75 o 
   2  15   8        0.96       15.02     52.32 o 
   3  15   8       62.70      116.67     35.54 o 
   4  15   8       62.98       60.91     32.91 o 
   5  15   8      292.84      323.86     41.17 o 
   6  15   8      190.21      210.99     43.03 o 
   7  15   8      333.38      382.16     47.40 o 
   8  15   8        0.04        4.96     27.69 o 
   9  15   8       47.91       45.15     33.11 o 
  10  15   8      180.55      175.65     44.11 o 
   0  16   8      131.58      126.48     53.44 o 
   1  16   8      122.51       51.40     32.59 o 
   2  16   8        9.88       -4.21     28.46 o 
   3  16   8        0.58       -9.44     28.30 o 
   4  16   8      977.65      847.74     83.02 o 
   5  16   8       96.57      106.58     39.45 o 
   6  16   8      715.08      650.30     62.36 o 
   7  16   8       56.40       91.68     32.11 o 
   8  16   8      308.77      389.36     85.12 o 
   9  16   8        1.42      -28.45     28.45 o 
  10  16   8      214.92      334.01     52.11 o 
   0  17   8      220.12      177.39     54.01 o 
   1  17   8      511.54      443.82     67.03 o 
   2  17   8      185.30      118.30     43.09 o 
   3  17   8      523.90      632.54     78.20 o 
   4  17   8       48.92       11.24     54.00 o 
   5  17   8       54.73        6.48     50.80 o 
   6  17   8       88.79       63.25     35.43 o 
   7  17   8       22.33        6.60     42.46 o 
   8  17   8        9.58       24.79     30.40 o 
   9  17   8      586.27      721.98     85.55 o 
   0  18   8     2621.30     2287.15    332.63 o 
   1  18   8        2.74       16.71     31.09 o 
   2  18   8      789.36      655.26     72.10 o 
   3  18   8      438.67      354.99     53.55 o 
   4  18   8     1280.17     1197.87    113.31 o 
   5  18   8        5.49       40.96     34.82 o 
   6  18   8     1128.21     1235.08    150.29 o 
   7  18   8      170.36       96.95     42.64 o 
   8  18   8      350.08      477.06     70.00 o 
   9  18   8        5.37        0.05     36.85 o 
   0  19   8     1745.17     1554.35    230.36 o 
   1  19   8        9.72      -30.86     30.86 o 
   2  19   8        8.88      -31.24     31.24 o 
   3  19   8      145.27       76.69     89.37 o 
   4  19   8        5.55        8.98     31.35 o 
   5  19   8      675.70      775.38    141.64 o 
   6  19   8      315.08      283.16     74.66 o 
   7  19   8     1460.65     1767.73    331.16 o 
   8  19   8      105.93      115.90     65.07 o 
   0  20   8      459.54      611.80    100.30 o 
   1  20   8       65.51        8.15     67.83 o 
   2  20   8     2137.03     1998.71    210.44 o 
   3  20   8      133.37      104.28     47.83 o 
   4  20   8       73.78       41.47     40.43 o 
   5  20   8       73.59       62.26     42.56 o 
   6  20   8       17.46      -17.65     35.42 o 
   7  20   8      214.77      285.30     52.69 o 
   0  21   8      100.85       19.86     57.13 o 
   1  21   8      221.64      144.90     40.59 o 
   2  21   8      259.95      279.62     50.45 o 
   3  21   8      358.71      323.24     75.01 o 
   4  21   8       89.64      139.52     85.49 o 
   5  21   8      354.61      298.31     51.07 o 
   6  21   8      270.19      264.68     68.36 o 
   0  22   8     2473.82     2550.21    569.44 o 
   1  22   8      118.57       64.31     38.32 o 
   2  22   8       20.84       43.82     35.28 o 
   3  22   8        0.01      -38.30     38.30 o 
   4  22   8      237.82      180.18     46.08 o 
   5  22   8        0.00       22.88     36.97 o 
   0  23   8      541.70      667.08    108.59 o 
   1  23   8      211.63      249.91    103.74 o 
   2  23   8       10.45       50.86     38.16 o 
   3  23   8       92.46       62.48     39.04 o 
   4  23   8       44.24       61.30     38.29 o 
   0  24   8     3550.72     3782.47    994.22 o 
   1  24   8       16.22      100.52     40.79 o 
   2  24   8     1948.85     1455.63    148.54 o 
   1   1   9      433.01      351.58     34.71 o 
   2   1   9      173.94      132.52     26.04 o 
   3   1   9       16.10      -12.41     22.34 o 
   4   1   9      114.74      110.07     29.84 o 
   5   1   9        0.67      -13.99     38.42 o 
   6   1   9        5.13       12.90     47.91 o 
   7   1   9       25.30       11.40     63.58 o 
   8   1   9       60.39       24.88     44.31 o 
   9   1   9      188.37       43.34     51.46 o 
  10   1   9       69.76      191.03     62.95 o 
  11   1   9       61.31       19.36     51.36 o 
   1   2   9     3163.88     2950.11    175.72 o 
   2   2   9      682.10      676.28     65.23 o 
   3   2   9     1980.46     1710.62    140.22 o 
   4   2   9      202.39      147.51     34.33 o 
   5   2   9     4383.23     4363.45    407.22 o 
   6   2   9       45.25       98.06     46.86 o 
   7   2   9     1373.39     1303.18    199.03 o 
   8   2   9      158.91      288.88     66.42 o 
   9   2   9      276.75      344.53     73.55 o 
  10   2   9      487.60      631.96     99.37 o 
  11   2   9       74.95       38.75     54.36 o 
   1   3   9       28.54       28.36     42.40 o 
   2   3   9      371.10      302.91     42.03 o 
   3   3   9      338.04      295.35     41.18 o 
   4   3   9      882.55      810.56     78.30 o 
   5   3   9        2.32       -2.34     25.11 o 
   6   3   9      644.70      448.72    117.02 o 
   7   3   9        2.33      -11.42     71.87 o 
   8   3   9     1932.77     1815.65    199.95 o 
   9   3   9       10.72      -33.28     44.08 o 
  10   3   9     1527.94     1569.05    182.42 o 
  11   3   9        0.14      -32.56     59.89 o 
   1   4   9    11034.22    10678.94    677.08 o 
   2   4   9      347.27      314.30     49.40 o 
   3   4   9     1468.11     1486.92    116.21 o 
   4   4   9      138.69       85.32     30.64 o 
   5   4   9     2080.49     2071.29    164.71 o 
   6   4   9       37.43       51.88     73.71 o 
   7   4   9     1541.64     1561.03    174.25 o 
   8   4   9       86.48      111.49     52.12 o 
   9   4   9      269.03      225.54     62.86 o 
  10   4   9      182.26      149.84     57.95 o 
  11   4   9      232.08      281.82     73.20 o 
   1   5   9        2.81       42.55     28.20 o 
   2   5   9      521.77      570.96     68.25 o 
   3   5   9       19.97       12.90     29.45 o 
   4   5   9      221.49      262.45     39.28 o 
   5   5   9       15.17       31.35     26.40 o 
   6   5   9     1054.56     1018.76     95.14 o 
   7   5   9      135.58       82.17     47.23 o 
   8   5   9     1743.35     1871.76    204.57 o 
   9   5   9       19.93       30.56     46.69 o 
  10   5   9      900.99      993.30    164.01 o 
  11   5   9       25.74       33.22     82.01 o 
   1   6   9     1643.10     1444.86    122.12 o 
   2   6   9       20.35       15.50     40.16 o 
   3   6   9     1808.88     1631.72    145.37 o 
   4   6   9        4.90       -5.86     27.94 o 
   5   6   9       21.76      -27.05     27.05 o 
   6   6   9       46.80       23.04     41.05 o 
   7   6   9       39.52       32.37     45.59 o 
   8   6   9       51.33       40.73     50.68 o 
   9   6   9      430.90      410.10     78.81 o 
  10   6   9        0.41       13.15     48.54 o 
  11   6   9       16.05       50.52     82.01 o 
   1   7   9      145.47      102.13     46.66 o 
   2   7   9      447.63      429.14     48.16 o 
   3   7   9      108.83      118.13     41.66 o 
   4   7   9      221.63      217.87     43.15 o 
   5   7   9        8.28        3.22     25.47 o 
   6   7   9      151.36      138.15     36.34 o 
   7   7   9       24.76       13.68     29.42 o 
   8   7   9      350.53      372.26     89.38 o 
   9   7   9        2.39       12.03     46.69 o 
  10   7   9      127.87       76.37     70.95 o 
  11   7   9        5.00       59.10     86.61 o 
   1   8   9     3140.92     3114.48    229.73 o 
   2   8   9     1193.81     1225.75    107.13 o 
   3   8   9      527.17      544.68     55.26 o 
   4   8   9      162.34      131.19     42.92 o 
   5   8   9      658.97      494.51     75.29 o 
   6   8   9       43.44       -0.79     34.13 o 
   7   8   9      523.08      586.59     66.56 o 
   8   8   9       20.97       18.82     44.62 o 
   9   8   9      183.14      138.94     57.45 o 
  10   8   9        9.69       -0.84     46.99 o 
   1   9   9        6.42       23.53     30.59 o 
   2   9   9        4.58      -27.69     28.75 o 
   3   9   9        0.21       33.45     26.81 o 
   4   9   9      945.24      878.30    139.17 o 
   5   9   9      471.90      507.99     65.22 o 
   6   9   9     1683.16     1983.76    156.67 o 
   7   9   9        0.05       -6.06     29.70 o 
   8   9   9     2545.54     2977.40    236.14 o 
   9   9   9        8.04       99.91     51.81 o 
  10   9   9     1171.97     1235.97    153.72 o 
   1  10   9     2783.31     2832.36    255.89 o 
   2  10   9       42.58       34.97     37.23 o 
   3  10   9     3875.51     3540.10    313.08 o 
   4  10   9      182.21      205.79     36.18 o 
   5  10   9      814.59     1027.13    103.93 o 
   6  10   9       14.25       37.75     30.17 o 
   7  10   9      399.80      229.20     44.78 o 
   8  10   9        1.23       49.04     32.80 o 
   9  10   9       51.16       28.04     50.48 o 
  10  10   9       16.75       21.98     49.76 o 
   1  11   9       36.90       14.95     30.38 o 
   2  11   9      656.25      605.38     69.42 o 
   3  11   9        2.10       17.03     30.67 o 
   4  11   9      827.38      780.44     83.52 o 
   5  11   9        1.13       33.32     32.19 o 
   6  11   9      119.63      195.44     44.75 o 
   7  11   9       19.38      -10.40     36.64 o 
   8  11   9      564.45      670.26     75.10 o 
   9  11   9       60.23       86.61     53.07 o 
  10  11   9      992.10      991.87    131.68 o 
   1  12   9      106.02       65.56     40.43 o 
   2  12   9       66.56       65.40     34.21 o 
   3  12   9      181.67      222.15     43.71 o 
   4  12   9        2.29       -9.51     31.22 o 
   5  12   9      581.75      611.85     61.24 o 
   6  12   9       55.06       57.21     29.56 o 
   7  12   9       24.39      -18.59     29.19 o 
   8  12   9       94.01       90.21     37.71 o 
   9  12   9      292.02      233.80     59.45 o 
   1  13   9       16.76       42.72     31.85 o 
   2  13   9       23.03       53.15     33.58 o 
   3  13   9       57.85       66.93     47.25 o 
   4  13   9       19.40      -35.11     35.11 o 
   5  13   9       47.70       38.96     33.37 o 
   6  13   9      423.72      356.51     70.49 o 
   7  13   9        0.27      -16.32     27.94 o 
   8  13   9      271.23      242.04     48.41 o 
   9  13   9        2.98       31.02     38.59 o 
   1  14   9     1256.23     1018.41    143.10 o 
   2  14   9      139.25       73.89     56.39 o 
   3  14   9      777.37      852.58     95.76 o 
   4  14   9      172.56      110.37     52.87 o 
   5  14   9      645.44      648.47     73.15 o 
   6  14   9      128.81      111.15     37.87 o 
   7  14   9      499.53      568.99     72.49 o 
   8  14   9       89.72       23.58     28.76 o 
   1  15   9      118.79       81.50     48.14 o 
   2  15   9      260.77      177.83     44.69 o 
   3  15   9       21.88      166.30     71.55 o 
   4  15   9      398.89      277.33     57.46 o 
   5  15   9      248.01      260.54     50.04 o 
   6  15   9      269.75      341.04    103.47 o 
   7  15   9        3.52        7.68     41.58 o 
   8  15   9      377.98      404.99     48.21 o 
   1  16   9     1202.18     1204.92    110.45 o 
   2  16   9       66.15       95.88     42.29 o 
   3  16   9     2201.92     2239.76    180.53 o 
   4  16   9       63.05       78.36     37.72 o 
   5  16   9     1896.09     1804.51    183.64 o 
   6  16   9        0.39      -31.63     31.63 o 
   7  16   9      304.28      275.38     51.69 o 
   1  17   9       36.51       20.63     35.52 o 
   2  17   9       26.08       37.56     36.08 o 
   3  17   9       41.09       24.32     36.44 o 
   4  17   9       73.72       55.23     36.53 o 
   5  17   9       13.63      -16.46     34.61 o 
   6  17   9      120.85       98.94     40.95 o 
   7  17   9        1.87      -38.29     38.29 o 
   1  18   9      853.90      813.79     85.87 o 
   2  18   9      111.66      128.62     40.87 o 
   3  18   9      166.85        3.49     69.69 o 
   4  18   9       15.31       -5.75     34.59 o 
   5  18   9        1.36      -22.06     36.15 o 
   6  18   9      203.75      203.92     82.19 o 
   1  19   9        0.79       30.94     36.55 o 
   2  19   9      122.78      141.13     41.23 o 
   3  19   9       20.40      -26.25     32.89 o 
   4  19   9       57.71       20.75     65.43 o 
   5  19   9       18.00       57.36     44.69 o 
   1  20   9      198.58      170.28     87.51 o 
   2  20   9      152.03       55.26     47.08 o 
   3  20   9      347.62      308.23     53.57 o 
   1  21   9        7.18       64.16     42.94 o 
   0   0  10     1431.48     1581.40    162.12 o 
   1   0  10      120.05      178.96     46.05 o 
   2   0  10     3420.60     3118.11    422.01 o 
   3   0  10        6.18       44.23     62.66 o 
   4   0  10     1629.87     1433.74    230.36 o 
   5   0  10      162.87      173.23     81.09 o 
   6   0  10     1486.43     1343.44    224.83 o 
   7   0  10      549.64      458.87    123.47 o 
   8   0  10      738.68      875.35    173.23 o 
   9   0  10        2.23       16.59     68.19 o 
   0   1  10       11.93        2.99     27.10 o 
   1   1  10      274.98      265.13     37.02 o 
   2   1  10       11.89        7.52     28.71 o 
   3   1  10      754.74      652.35    181.52 o 
   4   1  10      145.17      140.56     51.93 o 
   5   1  10       38.18      -16.59     47.91 o 
   6   1  10      110.99      108.98     63.58 o 
   7   1  10      732.10      784.73    181.52 o 
   8   1  10      111.21       94.67     92.14 o 
   9   1  10      531.66      502.44     91.53 o 
   0   2  10      498.03      600.84    125.55 o 
   1   2  10      329.12      257.31     37.51 o 
   2   2  10     1544.81     1346.56    116.87 o 
   3   2  10      776.47      825.60    109.46 o 
   4   2  10     1301.15     1138.83    138.11 o 
   5   2  10      122.38       99.58    116.10 o 
   6   2  10      475.03      409.17     74.85 o 
   7   2  10       33.74       -0.68     45.55 o 
   8   2  10       63.11       69.30     54.31 o 
   9   2  10       39.32      -34.60     48.23 o 
   0   3  10      236.62      229.37     91.22 o 
   1   3  10       74.59       87.14     31.78 o 
   2   3  10      157.18      119.58     39.58 o 
   3   3  10      241.82      202.54     73.80 o 
   4   3  10      202.58      217.18     59.90 o 
   5   3  10        8.55       47.44     45.11 o 
   6   3  10      117.78      188.71     56.40 o 
   7   3  10        0.52      -44.27     44.27 o 
   8   3  10       41.18      -14.28     46.69 o 
   9   3  10        4.83        9.91     50.87 o 
   0   4  10      232.12      125.72    118.86 o 
   1   4  10        0.99      -22.22     28.23 o 
   2   4  10      467.67      405.68     76.94 o 
   3   4  10      255.01      310.24     55.75 o 
   4   4  10      122.75       33.14     33.45 o 
   5   4  10       41.44       18.60     41.03 o 
   6   4  10      212.06      206.24     59.27 o 
   7   4  10       93.82       18.60     49.55 o 
   8   4  10        3.56        4.61     45.61 o 
   9   4  10        3.08      -42.39     48.21 o 
   0   5  10       19.50       -4.34     44.39 o 
   1   5  10       66.56       31.76     33.39 o 
   2   5  10       88.20       63.86     37.18 o 
   3   5  10      213.34      151.04     37.15 o 
   4   5  10       26.88       19.15     36.66 o 
   5   5  10      393.90      348.16     98.59 o 
   6   5  10       15.21       40.75     45.92 o 
   7   5  10     1253.59     1307.03    158.23 o 
   8   5  10       40.63       64.26     52.52 o 
   9   5  10      217.59      145.27    131.76 o 
   0   6  10     2355.75     2495.63    401.74 o 
   1   6  10      298.14      318.77     53.48 o 
   2   6  10     2836.10     3042.45    226.58 o 
   3   6  10      368.71      386.75     75.09 o 
   4   6  10     1974.83     1737.01    145.75 o 
   5   6  10       16.66       42.29     31.28 o 
   6   6  10      553.88      466.18     80.81 o 
   7   6  10       24.09       89.71     52.76 o 
   8   6  10      112.79      120.65    105.04 o 
   0   7  10      233.62      263.91     67.60 o 
   1   7  10       12.99      -26.45     26.45 o 
   2   7  10       11.15       24.06     52.40 o 
   3   7  10      103.09      125.25     40.81 o 
   4   7  10      213.84      218.18     50.02 o 
   5   7  10      554.80      557.99     64.96 o 
   6   7  10      245.49      179.96     80.16 o 
   7   7  10     1518.94     1327.59    158.58 o 
   8   7  10       35.69       34.78     50.77 o 
   0   8  10     1343.84      967.29    132.83 o 
   1   8  10       49.53       27.49     35.05 o 
   2   8  10     1824.51     1618.02    137.08 o 
   3   8  10       19.10       13.63     40.70 o 
   4   8  10      127.07      121.48     40.19 o 
   5   8  10      162.03       85.93     35.48 o 
   6   8  10       74.53       91.44     61.74 o 
   7   8  10        3.99       38.53     49.55 o 
   8   8  10      232.85      248.36     68.92 o 
   0   9  10      104.61      105.01    181.52 o 
   1   9  10       36.02      -25.01     30.36 o 
   2   9  10       96.62       43.49     35.32 o 
   3   9  10      184.17      147.24     55.06 o 
   4   9  10      582.02      564.82     70.81 o 
   5   9  10       17.73       13.72     30.03 o 
   6   9  10      132.05      123.76     38.15 o 
   7   9  10      121.72       95.87     51.69 o 
   8   9  10       32.16       15.02     47.37 o 
   0  10  10      222.17      250.39     67.95 o 
   1  10  10      259.02      342.30     68.76 o 
   2  10  10       31.57      -12.46     31.83 o 
   3  10  10      656.36      695.92     85.65 o 
   4  10  10      145.79      142.64     44.95 o 
   5  10  10        6.80      -17.26     35.39 o 
   6  10  10       45.87       94.63     43.98 o 
   7  10  10       80.95      115.09     53.24 o 
   0  11  10      721.70      614.39    117.02 o 
   1  11  10        0.22      -26.54     33.28 o 
   2  11  10     1016.87      881.39     88.68 o 
   3  11  10       61.43       17.43     33.26 o 
   4  11  10      917.25      886.04     89.56 o 
   5  11  10      149.60      121.62     47.35 o 
   6  11  10      495.87      508.33     98.53 o 
   7  11  10      521.13      421.56     58.48 o 
   0  12  10     1763.68     1604.99    266.29 o 
   1  12  10       19.24      -22.67     32.04 o 
   2  12  10     2109.82     2124.14    172.00 o 
   3  12  10       41.73       84.54     36.72 o 
   4  12  10      427.67      378.99     71.82 o 
   5  12  10      181.28      178.75     60.38 o 
   6  12  10      577.74      548.28    173.54 o 
   0  13  10     1828.32     1760.02    211.43 o 
   1  13  10        1.76        4.18     34.89 o 
   2  13  10      546.56      448.05     76.41 o 
   3  13  10      174.33      108.07     40.77 o 
   4  13  10        8.87       -2.50     34.33 o 
   5  13  10      274.30      336.87     53.92 o 
   6  13  10       29.56        1.10     40.14 o 
   0  14  10      710.88      714.59    113.46 o 
   1  14  10       81.14       19.09     36.67 o 
   2  14  10      788.88      882.21     91.23 o 
   3  14  10      366.31      361.34     55.98 o 
   4  14  10      205.70      208.94     48.09 o 
   5  14  10      236.18      240.15     48.80 o 
   0  15  10       76.41      111.22     57.63 o 
   1  15  10        3.55       20.54     36.97 o 
   2  15  10        0.79        5.35     33.65 o 
   3  15  10       16.46       26.86     36.14 o 
   4  15  10        0.66        9.64     52.13 o 
   0  16  10      149.29       90.29     59.89 o 
   1  16  10       22.22        2.67     37.70 o 
   2  16  10        2.47       27.34     37.09 o 
   3  16  10      196.08      156.31     47.55 o 
   1   1  11      724.10      923.97    177.84 o 
   2   1  11       22.70       64.50     68.19 o 
   3   1  11      187.61      122.55     52.12 o 
   4   1  11      197.94      211.57     68.19 o 
   5   1  11       48.00       33.22     94.91 o 
   1   2  11     1035.60     1001.77     94.10 o 
   2   2  11      168.10      220.01     56.94 o 
   3   2  11      601.17      390.68    108.73 o 
   4   2  11       19.47       74.89     49.85 o 
   5   2  11      687.12      716.31    106.20 o 
   1   3  11      845.58      770.46     79.04 o 
   2   3  11      204.85      188.82     56.40 o 
   3   3  11       38.26       92.14     73.71 o 
   4   3  11      815.05      836.62    115.89 o 
   5   3  11      647.41      727.49    125.31 o 
   1   4  11       59.32       63.43     32.43 o 
   2   4  11       16.75        8.26     41.49 o 
   3   4  11      278.41      341.93     83.85 o 
   4   4  11       44.57      110.57     77.40 o 
   5   4  11      414.30      481.91    209.16 o 
   1   5  11       32.01       16.96     47.35 o 
   2   5  11       64.85       69.26     34.19 o 
   3   5  11      474.81      433.97     75.56 o 
   4   5  11      467.26      361.20    106.89 o 
   5   5  11      265.78      235.89     95.83 o 
   1   6  11        0.32      -23.82     32.85 o 
   2   6  11        0.36      -24.18     29.31 o 
   3   6  11      134.84      108.00     37.16 o 
   4   6  11       57.60       49.18     47.37 o 
   1   7  11       36.48       52.06     38.91 o 
   2   7  11      247.93      163.27     45.50 o 
   3   7  11       83.74       77.89     35.73 o 
   4   7  11       70.34       14.04     88.46 o 
   1   8  11      222.62      139.62     53.87 o 
   2   8  11      496.28      520.47     85.32 o 
   3   8  11     1083.39      946.45     87.14 o 
   1   9  11      189.99      193.53     48.41 o 
   2   9  11      105.72       73.12     49.38 o 
   1  10  11     1062.41     1166.57    124.50 o 
                                                 
